# Supplementary material for: Evolutionary analyses of the gasdermin family suggest conserved roles in infection response despite loss of pore-forming functionality
Source: BMC Biol. 2022 Jan 7;20:9. doi: 10.1186/s12915-021-01220-z (PMC8742441; doi:10.1186/s12915-021-01220-z)
Supplement: Supplementary file 2 — Additional file 2: Figure 6 source data. [file 12915_2021_1220_MOESM2_ESM.xlsx]

## Sheet: Fig 6B
LDH
Empty vector	PJVK	PJVK NT	GSDMD	GSDMD NT
3.28103	2.76748	2.76748	3.83921	60.0253
3.1061	2.48488	2.43583	6.72837	47.5787
1.88862	1.6707	1.6707	3.472	52.5429
1.82582	1.49254	1.82582		57.8241
IL-1b
Empty vector	PJVK	PJVK NT	GSDMD	GSDMD NT
271.167	424.5	384.5	322.95	1961.25
423.727	437.364	552.818	298.7	2464.09
211.71	191.71	244.29	381.1	1791.29
323.273	301.281	311.29		2614.93
Yo-Pro-1
Empty vector	PJVK	PJVK NT	GSDMD	GSDMD NT
14.178	16.95	15.824	14.8251	65.8352
13.562	17.09	16.056	18.4721	79.3518
18.698	23.566	22.606	13.474	88.8362
17.774	21.024	14.508

## Sheet: Fig 6C
LDH
Empty vector	Branchiostoma floridae	Callorhinchus milii		Mus musculus
	GSDM NT	PJVK NT	GSDME NT	GSDMD NT
7.48022	9.03753	26.9849	18.1006	83.1513
6.77966	11.8219	17.7369	28.6703	77.0922
9.94042	5.81075	28.7864	24.2718	95.4774
4.99928	8.16506	21.4369	27.2689
8.0041	11.8261	31.0262
5.98291
IL-1b
Empty vector	Branchiostoma floridae	Callorhinchus milii		Mus musculus
	GSDM NT	PJVK NT	GSDME NT	GSDMD NT
479.5	1062.83	2210.02	2264.77	2286.82
671.909	303.323	1794.5	3200	4335.23
431.387	1214.73	3167.05	3385.83	4698.86
727.95	1062.83	4120.21	2415.9	4707.71
938.805	983.183	3167.05
581.591		2029.27
Yo-Pro-1
Empty vector	Branchiostoma floridae	Callorhinchus milii		Mus musculus
	GSDM NT	PJVK NT	GSDME NT	GSDMD NT
15.852	25.126	45.538	42.394	76.162
14.37	24.774	46.964	41.77	69.036
20.88	34.14	36.476	47.906	92.988
27.174	32.508	47.978	50.332
23.698	28.634	55.436	58.656
