# Supplementary material for: Evolutionary analyses of the gasdermin family suggest conserved roles in infection response despite loss of pore-forming functionality
Source: BMC Biol. 2022 Jan 7;20:9. doi: 10.1186/s12915-021-01220-z (PMC8742441; doi:10.1186/s12915-021-01220-z)
Supplement: Supplementary file 3 — Additional file 3: Figure 7 source data. [file 12915_2021_1220_MOESM3_ESM.xlsx]

## Sheet: Fig 7A
Gsdma1/Hrpt1
Lung		Kidney		Bone marrow		Liver		Spleen		Small intestine		Large intestine		Heart		Muscle		Brain		Cerebellum		Peritoneal lavage		Skin
Sham	CLP	Sham	CLP	Sham	CLP	Sham	CLP	Sham	CLP	Sham	CLP	Sham	CLP	Sham	CLP	Sham	CLP	Sham	CLP	Sham	CLP	Sham	CLP	Sham	CLP
0.000181401	0.000589522	7.17579e-06	0.0003742	9.15313e-05	0.000738477	0	0.0023682	0	0.000375868	0.00491649	0.00250198	0.0055256	0.00327091	0	0.00588203	0	0.00128661	1.41488e-05	0.000256595	8.65543e-05	3.63794e-05	0.000777527	0.000557179	0.0862542	0.0233402
0.000560088	0.000134233	6.23238e-05	0.00018757	0	0.000238853	0	0.00367792	0.00107658	0.000213129	0.00874835	0.00182457	0.00426289	0.00208233	0.000259125	0.00517659	0.00265568	0.00183332	0.000158092	0.000872655	3.57817e-06	0	0.00089457	0.000535602	0.0819095	0.0322085
0	0.000152917	9.44327e-05	0.00161438	0	0	7.02403e-05	0.00232497	0.000390247	0	0.00597937	0.00874064	0.00606807	0.00444634	0	0.00469163	0.00330321	0.00445343	3.93509e-05	0.000206269	4.38543e-05	0.000145664	0.000215159		0.118771	0.0482455
0	0.000165798	0.000388791	0	6.70878e-05	0.000886186	0	0.00256046	0	9.09477e-05	0.00643448	0.00380461	0.00572437	0.00233154	0.00202032	0.000869253	0	0.00423651	1.24257e-05	0	8.40149e-05	0.000519059	0.000405993		0.111605	0.0394255
Gsdmc/Hrpt1
Lung		Kidney		Bone marrow		Liver		Spleen		Small intestine		Large intestine		Heart		Muscle		Brain		Cerebellum		Peritoneal lavage		Skin
Sham	CLP	Sham	CLP	Sham	CLP	Sham	CLP	Sham	CLP	Sham	CLP	Sham	CLP	Sham	CLP	Sham	CLP	Sham	CLP	Sham	CLP	Sham	CLP	Sham	CLP
0.000192679	0.000114007	0	0.000540562	0.000107088	0.000345848	0	0.011745	4.43613e-05	0	0	0.00216367	0.00283481	9.28042e-05	0	0.00437541	0	0.000668011	0	0.000127226	2.1593e-05	1.75887e-05	0.000176516	0	0.0103675	0.00861133
0	0.000251078	0	0	0	0.000224803	0	0.00775751	0	0	0.00182948	0.00216702	0.00206722	0.00017509	0.000259125	0.00203471	0.00265568	0	0.000685446	0.000454806	7.55088e-05	0	0.000205387	7.31299e-05	0.0111543	0.00413628
0	0.000791247	8.76542e-05	0.000229258	0	8.45744e-05	0.000170825	0	0.000400708	0.000589233	0.000603054	0.00234598	0.000362388	0	0.000747485	0.00217021	0	0.00091394	0.00112524	0	5.61942e-05	0	0.000339893		0.00624453	0.00337325
0.000343452	0	5.99497e-06	2.11715e-05	9.07321e-06	0	5.53584e-05	0.000313643	0	0.00187827	0.000453944	3.55327e-05	0.000707811	0.000157598	0.00361103	0.00571067	0	0.00148482	0	8.44809e-05	0	0	0		0.00245926
Gsdmd/Hrpt1
Lung		Kidney		Bone marrow		Liver		Spleen		Small intestine		Large intestine		Heart		Muscle		Brain		Cerebellum		Peritoneal lavage		Skin
Sham	CLP	Sham	CLP	Sham	CLP	Sham	CLP	Sham	CLP	Sham	CLP	Sham	CLP	Sham	CLP	Sham	CLP	Sham	CLP	Sham	CLP	Sham	CLP	Sham	CLP
0.398955	0.493353	0.0117706	0.0211993	0.136093	0.197284	0.289778	0.094541	0.157677	0.164305	2.76672	0.350027	0.210578	0.730394	0	0.000503774	0.0214409	0.0065465	0.0050202	0.00510809	0.00243383	0.000829959	0.0960799	0.163781	0.0317416	0.00469403
0.345124	0.232147	0.0171142	0.0232649	0.150746	0.225044	0.227418	0.0629067	0.181634	0.174931	3.32836	0.573937	0.198291	0.817003	0.000259125	0.00618227	0.019003	0.00931696	0.00573723	0.00562898	0.00350399	0.00134089	0.101821	0.136945	0.046364	0.0075373
0.455192	0.260426	0.0306867	0.0152851	0.13739	0.0851639	0.186757	0.0993076	0.178562	0.156089	1.65979	0.317691	0.475831	1.24234	0.0776006	0.00572516	0.00269322	0	0.00313581	0.00148632	0.000799188	0.000465714	0.00670997		0.0561691	0.0125316
0.933058	0.309754	0.0163041	0.0191587	0.0774425	0.0711235	0.239123	0.0813963	0.247456	0.254293	1.68888	0.273952	0.472396	1.14505	0.0668988	0.0103654	0.0161471	0.00507692	0.00422843	0.00156487	0.000320983	0.000569866	0.00442349		0.0570773	0.00982145
Gsdme/Hrpt1
Lung		Kidney		Bone marrow		Liver		Spleen		Small intestine		Large intestine		Heart		Muscle		Brain		Cerebellum		Peritoneal lavage		Skin
Sham	CLP	Sham	CLP	Sham	CLP	Sham	CLP	Sham	CLP	Sham	CLP	Sham	CLP	Sham	CLP	Sham	CLP	Sham	CLP	Sham	CLP	Sham	CLP	Sham	CLP
0.0183194	0.0146098	0.046237	0.0594433	0.15774	0.0852694	0.00311234	0.00274636	0.00462574	0.00309209	0.165099	0.037117	0.159885	0.210194	0	0.0408352	0	0.04	0.0622217	0.0510613	0.0512061	0.019225	0.0037959	0.0160874	0.0134335	0.0053721
0.014578	0.0136889	0.0576272	0.0457311	0.15383	0.0662058	0.00259598	0.00124184	0.0046431	0.0056789	0.207661	0.0430113	0.0938352	0.152525	0.0147876	0.0392941	0.0124312	0	0.0734817	0.0624416	0.0564446	0.0172902	0.0043982	0.0179383	0.0142827	0.00663769
0.0313254	0.0217644	0.106166	0.0172629	0.135364	0.0221667	0.00351946	0.000557452	0.00339939	0.00604488	0.212681	0.0462376	0.117101	0.153556	0.02954	0.0595642	0	0	0.0417483	0.0226176	0.0300251	0.0136793	0.00174992		0.00709744	0.00166575
0.0275763	0.016283	0.119573	0.0120586	0.124608	0.0274336	0.0081952	0.00190978	0.00282793	0.00439926	0.216542	0.02863	0.128374	0.127259	0	0.0311791	0.0141842	0	0.043631	0.0198541	0.0262188	0.013919	0.00264289		0.00892572	0.000570811
Pjvk/Hrpt1
Lung		Kidney		Bone marrow		Liver		Spleen		Small intestine		Large intestine		Heart		Muscle		Brain		Cerebellum		Peritoneal lavage		Skin
Sham	CLP	Sham	CLP	Sham	CLP	Sham	CLP	Sham	CLP	Sham	CLP	Sham	CLP	Sham	CLP	Sham	CLP	Sham	CLP	Sham	CLP	Sham	CLP	Sham	CLP
0.00129938	0.00071401	0.00240199	0	0.000934648	0.000533004	0.000251547	0	0.00200273	0.00592936	0.00587785	0	0	0.000615376	0	0.00118686	0	0	0.000544136	0.00188048	0.000562529	0.00208835	0.000452861	0.00054116	0.00158813	0
0.000850277	0.00176387	0.00244784	0.00038171	0.000493191	0.00109656	0.000225379	0.00130338	0.00238573	0.00503817	0	0.00427476	0	0.000704552	0	0	0	0	0.000844862	0.0033344	0.000931832	0.00218592	0.000369533	0.000367533	0.00199255	0
0.00156584	0.00270161	0.00778344	0.0017934	0.000474151	0.00203554	0	0	0.00163858	0.00589136	0.00013489	0.00328492	0.00089837	0.0064405	0	0	0	0	0.000553381	0.00231185	0.000431806	0.00179473	0		0.000595538	0.00177056
0	0.00540849		0.000199696	0.000663033	0.00175255	0	0	0.00382388	0.00313439	0	0.00769536	0.00048544	0.00588632	0	0	0	0	0.000555885	0.00135611	0.000350567	0.00116435	0		0.000609268	0.000935779
Il1b/Hrpt1
Lung		Kidney		Bone marrow		Liver		Spleen		Small intestine		Large intestine		Heart		Muscle		Brain		Cerebellum		Peritoneal lavage		Skin
Sham	CLP	Sham	CLP	Sham	CLP	Sham	CLP	Sham	CLP	Sham	CLP	Sham	CLP	Sham	CLP	Sham	CLP	Sham	CLP	Sham	CLP	Sham	CLP	Sham	CLP
0.0600261	0.899315	0.0066069	0.0364822	0.411191	0.0808559	0.024603	0.0145357	0.0950919	0.252813	0.238228	0.036076	0.00468976	0.256453	0.0162384	1.03245	0	0.0190902	0.00226886	0.0188902	0.000527698	0.00316556	0.0716338	17.9917	0.0464208	0.0376524
0.0824475	0.867746	0.00776143	0.0632355	0.37459	0.0579372	0.013664	0.0334607	0.0906783	0.269219	0.435712	0.0483527	0.00511327	0.366556	0.0133104	1.34692	0.0017508	0.0160042	0.00391631	0.0126559	0.00108137	0.000743532	0.0741121	15.7958	0.03866	0.0216966
0.1743	1.93898	0.0114817	0.195138	0.139421	0.0943034	0.0101667	0.189045	0.0707118	1.82692	0.0142755	0.0660675	0.00584897	0.132969	0.0169377	0.202802	0.00045366	0.0289671	0.00105787	0.00503172	0.00188655	0.00559191	0.136823		0.0436903	0.0786276
0.175395	2.46456	0.0134731	0.13051	0.153582	0.0753999	0.0111969	0.174899	0.0478407	1.58617	0.0060867	0.178729	0.00307779	0.303574	0.0119649	0.111272	0.00100877	0.0142403	0.00152928	0.00285587	0.00126346	0.00275812	0.0648152		0.0469797	0.0851978
Il6/Hrpt1
Lung		Kidney		Bone marrow		Liver		Spleen		Small intestine		Large intestine		Heart		Muscle		Brain		Cerebellum		Peritoneal lavage		Skin
Sham	CLP	Sham	CLP	Sham	CLP	Sham	CLP	Sham	CLP	Sham	CLP	Sham	CLP	Sham	CLP	Sham	CLP	Sham	CLP	Sham	CLP	Sham	CLP	Sham	CLP
0.00214114	0.225623	3.11784e-05	0.188487	0.00891075	0.0665383	0	0.0317073	0.00352671	0.0866592	0.00345706	0.138681	0.0213961	0.521372	0.00914738	0.142311	0	0.468092	0.00143236	0.00307602	0.000465911	0.00139808	0.0511337	0.90454	0.00873154	2.21448
0.00509578	0.295654	0.000423347	0.335224	0.0100038	0.0460751	0.000720276	0.036121	0.00325034	0.130819	0.0106072	0.213618	0.00990613	0.53908	0.0534029	0.130421	0	0.523801	0.00243093	0.0048169	0.000810053	0.00114837	0.0556672	0.687016	0.024891	2.08967
0.00724475	0.802395	0.00161282	0.368458	0.00722234	0.0711943	0.000336555	0.0309608	0.00490821	0.584212	0.000269311	0.161064	0.000653388	0.269576	0	0.0849614	0.0106099	0.559516	0.00150406	0.00471695	0.00081226	0.00453347	0.0543569		0.0204442	0.150906
0.01084	0.960755	0.000393756	0.409851	0.0062739	0.0668365	0.000569181	0.0603427	0.00265842	0.695162	0	0.182186	4.04394e-05	0.727379	0	0.108673	0	0.770881	0.00289548	0.00205671	0.00163951	0.00520384	0.0713861		0.017189	0.145299

## Sheet: Fig 7B
Gsdma1/Hrpt1
Lung		Kidney		Bone marrow		Liver		Spleen		Small intestine		Large intestine		Heart		Muscle		Brain		Cerebellum		Peritoneal lavage		Skin
C57BL/6	Casp1/11-/-	C57BL/6	Casp1/11-/-	C57BL/6	Casp1/11-/-	C57BL/6	Casp1/11-/-	C57BL/6	Casp1/11-/-	C57BL/6	Casp1/11-/-	C57BL/6	Casp1/11-/-	C57BL/6	Casp1/11-/-	C57BL/6	Casp1/11-/-	C57BL/6	Casp1/11-/-	C57BL/6	Casp1/11-/-	C57BL/6	Casp1/11-/-	C57BL/6	Casp1/11-/-
1.62906	0	1.33222	0.0680572	1.51121	0.700274	0.783379	0	1.2763	0	1.15657	0.352688	1.22203	0.208364	1.06379	0.0422369	0.824768	0.17739	0.454452	0.972059	2	0.13111	1.01974	1.16887	0.840349	0.997371
0.370935	0.572183	0.667782	0	0.488787	0.61194	1.21662	0.0407097	0.723701	2.01059	0.84343	0.481582	0.77797	0.297033	0.936209	0.0076706	1.17523	0.214595	1.54555	0	0	2.92438	0.980255	0.724229	1.15965	1.09281
0.959585	0.43126	2	0.0726399	0	0	0.951798	0.0580964	0	0.72483	1.39346	0.555136	1.31202	0.817375	1.68737	0.792832	1.02496	0.0345765	2	2.55624	0.43827	0.918297			1.1006	0.364409
1.04042	0.433121	0	0.895227	2	2.23705	1.0482	0	2		0.606542	0.600158	0.687984	1.35279	0.312631	0.167274	0.975037	0.307298	0	0.114581	1.56173	0.532987			0.899396
Gsdmc/Hrpt1
Lung		Kidney		Bone marrow		Liver		Spleen		Small intestine		Large intestine		Heart		Muscle		Brain		Cerebellum		Peritoneal lavage		Skin
C57BL/6	Casp1/11-/-	C57BL/6	Casp1/11-/-	C57BL/6	Casp1/11-/-	C57BL/6	Casp1/11-/-	C57BL/6	Casp1/11-/-	C57BL/6	Casp1/11-/-	C57BL/6	Casp1/11-/-	C57BL/6	Casp1/11-/-	C57BL/6	Casp1/11-/-	C57BL/6	Casp1/11-/-	C57BL/6	Casp1/11-/-	C57BL/6	Casp1/11-/-	C57BL/6	Casp1/11-/-
0.624551	0	2	0	1.21212	0	1.20446	0	0.477595	0	0.999227	1.8254	0.692842	0.491106	1.36516	0.076621	2	0	0.437179	0	2	0	0	0	1	0.0594737
1.37545	0.880958	0	0.0392197	0.787883	0.748719	0.795539	0	1.52241	0	1.00077	1.87613	1.30716	2.4382	0.634843	0	0.762009	0	1.56282	0	0	23.9099	0	0	1.10161	0.0355893
2	0	1.83092	0.360849	2	0.521567	0	0.00811804		0.260401	1.97016	0.0124704	0	28.3699	0.550753	0	1.23799	0.134805	0	0.521687		19.6758	0	0	0.898392	0.0917276
0	0	0.169081	0	0	0.508763	2	0.00319676		0	0.0298405	0.0431298	2	19.8801	1.44925	0			2
Gsdmd/Hrpt1
Lung		Kidney		Bone marrow		Liver		Spleen		Small intestine		Large intestine		Heart		Muscle		Brain		Cerebellum		Peritoneal lavage		Skin
C57BL/6	Casp1/11-/-	C57BL/6	Casp1/11-/-	C57BL/6	Casp1/11-/-	C57BL/6	Casp1/11-/-	C57BL/6	Casp1/11-/-	C57BL/6	Casp1/11-/-	C57BL/6	Casp1/11-/-	C57BL/6	Casp1/11-/-	C57BL/6	Casp1/11-/-	C57BL/6	Casp1/11-/-	C57BL/6	Casp1/11-/-	C57BL/6	Casp1/11-/-	C57BL/6	Casp1/11-/-
1.36004	0.281993	0.953543	0.269935	0.934267	0.184419	1.20092	0.770911	0.968677	0.23862	0.757663	0.25893	0.944029	0.356964	0.150694	0.76552	0.825356	0.545927	0.951486	0.353346	0.76464	0.398775	0	1.00994	0.767542	1.61171
0.639963	0.272676	1.04646	0.290845	1.06573	0.148158	0.79908	0.636803	1.03132	0.234705	1.24234	0.234835	1.05597	0.389306	1.84931	1.32226	1.17464	0.764142	1.04851	0.300658	1.23536	0.502584	0	1.12133	1.23246	1.18771
0.913486	0.159463	0.887539	1.59447	1.08984	0.666576	1.09912	1.17723	0.760702	0.868087	1.07393	2.94849	1.04076	0.255556	0.711617	2.00536	0	0.783149	0.974256	1.22598	0.899426	0.991966	1.08924	0	1.12124	1.33743
1.08651	0.139923	1.11246	1.28057	0.910163	0.680777	0.900881	0.949854	1.2393	0.536937	0.926072	2.83253	0.959245	0.233809	1.28838	2.0873	2	1.12229	1.02574	0.97154	1.10057	1.44853	0.910762	0	0.878758	0.601697
Gsdme/Hrpt1
Lung		Kidney		Bone marrow		Liver		Spleen		Small intestine		Large intestine		Heart		Muscle		Brain		Cerebellum		Peritoneal lavage		Skin
C57BL/6	Casp1/11-/-	C57BL/6	Casp1/11-/-	C57BL/6	Casp1/11-/-	C57BL/6	Casp1/11-/-	C57BL/6	Casp1/11-/-	C57BL/6	Casp1/11-/-	C57BL/6	Casp1/11-/-	C57BL/6	Casp1/11-/-	C57BL/6	Casp1/11-/-	C57BL/6	Casp1/11-/-	C57BL/6	Casp1/11-/-	C57BL/6	Casp1/11-/-	C57BL/6	Casp1/11-/-
1.03254	0.978289	1.13037	0.791762	1.12585	0.187495	1.37724	0.719265	0.705072	0.330837	0.926439	0.890841	1.15899	0.18093	1.01923	0.00376255	2	0.0906783	0.899736	1.08344	1.05299	0.984306	0.881137	0	0.894621	0.659065
0.967457	1.06626	0.869625	0.763593	0.874147	0.23582	0.622757	1.02604	1.29493	0.473419	1.07356	0.653622	0.841009	0.140059	0.980768	0.00846778	0	0.171014	1.10026	1.09864	0.947013	0.966663	0.982512	0	1.10538	0.39074
1.14407	0.670842	1.17749	4.71334	0.893813	1.23696	0.451884	1.97403	1.15756	1.65599	1.23518	2.68929	1.09364	1.35047	1.31281	0.0181752		0.128491	1.06506	1.44398	0.991313	1.50428			1.48956	2.11293
0.855934	0.571087	0.822508	4.29615	1.10619	1.1016	1.54812	2.09142	0.842436	0.834719	0.764816	2.0993	0.906357	1.34338	0.687194	0.00631348		0.339703	0.934935	1.74328	1.00869	1.76906			0.510436	0.332576
Pjvk/Hrpt1
Lung		Kidney		Bone marrow		Liver		Spleen		Small intestine		Large intestine		Heart		Muscle		Brain		Cerebellum		Peritoneal lavage		Skin
C57BL/6	Casp1/11-/-	C57BL/6	Casp1/11-/-	C57BL/6	Casp1/11-/-	C57BL/6	Casp1/11-/-	C57BL/6	Casp1/11-/-	C57BL/6	Casp1/11-/-	C57BL/6	Casp1/11-/-	C57BL/6	Casp1/11-/-	C57BL/6	Casp1/11-/-	C57BL/6	Casp1/11-/-	C57BL/6	Casp1/11-/-	C57BL/6	Casp1/11-/-	C57BL/6	Casp1/11-/-
0.576308	0.881291	0	0.716415	0.654167	1.77763	0	0.422846	1.08126	1.33726	0	0.203623	0.932439	0.254503	2	1.70053	ND	ND	0.721199	1.02951	0.977172	0.937202	0.253218	0	1.30845	1.50508
1.42369	1.1436	2	1.19964	1.34583	0.783532	2	0	0.918743	0.509814	2	0.198567	1.06756	0.306358	0	0.940419			1.2788	0.735348	1.02283	0.905697	0.171975	0	0.691546	1.35348
0.666233	0.116841	1.79961	1.63853	1.0747	0.155999		0	1.30546	0.805832	0.59833	0.211338	1.04496	0.111666		0.489917			1.26056	0.458456	1.21303	0.783457				0
1.33377	0.460047	0.200387	1.51666	0.925296	0.682448		0.352392	0.694545	0.575283	1.40167	0.172654	0.955043	0.0620846		0.855458			0.739435	1.48148	0.786969	0.692879				0
Il1b/Hrpt1
Lung		Kidney		Bone marrow		Liver		Spleen		Small intestine		Large intestine		Heart		Muscle		Brain		Cerebellum		Peritoneal lavage		Skin
C57BL/6	Casp1/11-/-	C57BL/6	Casp1/11-/-	C57BL/6	Casp1/11-/-	C57BL/6	Casp1/11-/-	C57BL/6	Casp1/11-/-	C57BL/6	Casp1/11-/-	C57BL/6	Casp1/11-/-	C57BL/6	Casp1/11-/-	C57BL/6	Casp1/11-/-	C57BL/6	Casp1/11-/-	C57BL/6	Casp1/11-/-	C57BL/6	Casp1/11-/-	C57BL/6	Casp1/11-/-
1.01787	0.206545	0.73171	0.116002	1.16513	0.166979	0.605698	0.442682	0.968573	0.363287	0.854591	0.397639	0.823272	0.960339	0.867834	0.00637448	1.08793	0.430815	1.19762	0.188072	1.61959	0.550221	1.06499	0.575272	1.26885	2.49782
0.982135	0.171644	1.26829	0.181412	0.834872	0.230726	1.3943	0.512416	1.03143	0.276755	1.14541	0.271971	1.17673	0.99105	1.13217	0.00711433	0.912067	0.405068	0.802375	0.223328	0.380412	0.200957	0.935009	0.533815	0.731153	1.96045
0.880646	0.149174	1.19846	0.648016	1.11139	0.538016	1.03887	0.544836	1.07054	0.470186	0.539774	0.763898	0.609193	0.237359	1.29143	0.0162855	1.34084	0.729801	1.27586	0.253521	1.33938	0.25148			0.959895	0.172435
1.11935	0.149312	0.80154	0.768197	0.888608	0.592399	0.961132	0.54337	0.929463	0.446018	1.46023	0.737976	1.39081	0.229305	0.708569	0.0177027	0.659159	1.42921	0.724143	0.262405	0.660624	0.273601			1.04011	0.123249
Il6/Hrpt1
Lung		Kidney		Bone marrow		Liver		Spleen		Small intestine		Large intestine		Heart		Muscle		Brain		Cerebellum		Peritoneal lavage		Skin
C57BL/6	Casp1/11-/-	C57BL/6	Casp1/11-/-	C57BL/6	Casp1/11-/-	C57BL/6	Casp1/11-/-	C57BL/6	Casp1/11-/-	C57BL/6	Casp1/11-/-	C57BL/6	Casp1/11-/-	C57BL/6	Casp1/11-/-	C57BL/6	Casp1/11-/-	C57BL/6	Casp1/11-/-	C57BL/6	Casp1/11-/-	C57BL/6	Casp1/11-/-	C57BL/6	Casp1/11-/-
0.865654	0.388454	0.719812	0.0518793	1.18171	0.441048	0.934928	0.565322	0.796947	0.0496402	0.787289	0.237133	0.983302	0.776266	1.0436	0.27661	0.943836	0.574229	0.779437	0.568729	1.09806	0.406788	1.13667	1.40707	1.029	0.0777267
1.13435	0.445263	1.28019	0.0482425	0.818288	0.465262	1.06507	0.563774	1.20305	0.0535032	1.21271	0.183192	1.0167	0.858614	0.956404	0.259916	1.05616	0.437875	1.22056	0.68944	0.901937	0.602064	0.863327	1.76687	0.971002	0.0691855
0.910183	0.0134139	0.946816	0.142248	1.03157	0.480167	0.678195	0.0591353	0.913278	0.0874575	0.938465	0.237777	0.540798	0.0803853	0.877544	0.0566059	0.841126	0.801323	1.39273	0.248107	0.931154	0.11403			1.01893	0.0540002
1.08982	0.0153738	1.05318	0.190914	0.968429	0.419238	1.3218	0.0786295	1.08672	0.0666812	1.06153	0.257678	1.4592	0.0871135	1.12246	0.0690765	1.15887	0.983807	0.607266	0.377211	1.06885	0.273521			0.981071	0.0590712
