# Supplementary material for: Evolutionary analyses of the gasdermin family suggest conserved roles in infection response despite loss of pore-forming functionality
Source: BMC Biol. 2022 Jan 7;20:9. doi: 10.1186/s12915-021-01220-z (PMC8742441; doi:10.1186/s12915-021-01220-z)
Supplement: Supplementary file 7 — Additional file 7: File source data for Maximum likelihood analysis. [file 12915_2021_1220_MOESM7_ESM.txt]

     96   678
tetra_GEb   ---------- --MFAAATRS FVEEV--DVG GSLIPVSSPN DG--VSALTV 
Fugu_GEb    ---------- --MFAAATRN FVEEV--EVG GSLIPVSSPN DT--ISVLTV 
tila_gb     ---------- --MFALATRN LVEEV--EDK GSLIPVTSLN DT--IALLTV 
cod_GSDM_E  ---------- --MFATATKN FVEEV--DKD GVLIPVSSLN DS--IKILSL 
medaka_gEb  ---------- --MFALATKN FVDEV--DKK GLLIPVSSRN DD--IHLLTV 
zfGSDM_Eb   ---------- --MFAKATKN LLSEI--DSE GFLIPVLCLN DSDGLSPQAL 
tetra_GEa   ---------- --MFSKATAN FVHQI--DPE GSLIHVSRVN DSKKLVPMAL 
Fugu_GEa    ---------- --MFSKATAN FVHQI--DPE GSLIPVSRVN DSKKLVSMAL 
medaka_GEa  ---------- --MFSNATAN FVRQI--DPN GSLIHVSRLN DSDKLVPMGL 
zfGSDM_Ea   ---------- --MFEIATKK FVRHI--DPS GVLIPASSLN DSKNLQLLAV 
huGSDM_E    ---------- --MFAKATRN FLREV--DAD GDLIAVSNLN DSDKLQLLSL 
Go_GSDME    ---------- --MFAKATRN FLREV--DAD GDLIAVSNLN DSDKLQLLSL 
cow_gsdmE   ---------- --MFAKATRN FLKEV--DAG GNLIAVSNLN DSDKLQLLSL 
orca_gsdmE  ---------- --MFAKATRN FLREV--DAG GNLITVSNLN DSDKLQLLSL 
seal_gsdme  ---------- --MFAKATRN FLKEV--DAG GNLIAVSNLN DSDKLQLLSL 
pigGSDM_E   ---------- --MFAKATKN FLREV--DTG GNLTAVSNLN DSDKLQLLSL 
moGSDM_E    ---------- --MFAKATRN FLKEV--DAG GDLISVSHLN DSDKLQLLSL 
turkey_gE   ---------- --MFAKATRN FVRET--DSG GDLIPVSHLN ASDKLQLLSL 
chGSDM_E    ---------- --MFAKATRN FVRET--DSG GDLIPVSHLN ASDKLQLLSL 
Flyca_gsdm  ---------- --MFAKATKN FVRET--DSG GDLIPVSQLN ASDKLQLLSL 
turtle_GE   ---------- --MFAKATKN FVRET--DCG GDLIPVSRLN DSDKLQLLSL 
lizard_gE   ---------- --MFAKATKN FVKEV--DSG GDLIPVPSLN NLDNLQFLSL 
coe_GE      ---------- --MFAKATCD FLEEI--DYK GDLIAVSSLD DSNKIQLLSL 
frogGSDM_E  ---------- --MFAKATKN FLKDI--DAG GDLIPVYSLN DSDKAHLLGV 
shark_ge    ---------- --MFATATNS FVKQI--DKG GDLIPVRSLN DSDKLQLLSL 
cod_pjvk    ---------- ---------- ---------- ---------- ---------- 
medaka_pjv  ---------- --MFAAATKN FVKQV--GDT GRLIPVPSLS EADHYQPLSL 
zfPJVK      ---------- --MFAAATKN FVKQV--GDT GRLVPVPSLS EADRYQPLSL 
tila_pjvk   ---------- --MFAAATKN FVKQV--GDT GRLIPVPSLS EADRYQPLSL 
tetrA_PJVK  ---------- --MFTAATKN FVRQV--GDT GRLIPVPSLS EADRYQPLSL 
fugu_PJVK   ---------- --MFTAATKN FVRQV--GDT GRLIPVPSLS EADRYQPLSL 
coe_pjvk    ---------- --MFAAATKN FVKQV--DDT GRLIPVPSLS EADRYQPLSL 
shark_pjvk  ---------- --MFSAATKN FVKQV--GDT GRLIPVPSLS EADRYQPLSL 
huPJVK      ---------- --MFAAATKS FVKQV--GDG GRLVPVPSLS EADKYQPLSL 
Go_pjvk     ---------- --MFAAATKS FVKQV--GDG GRLVPVPSLS EADKYQPLSL 
cow_pjvk    ---------- --MFAAATKS FVKQV--GDG GRLVPVPSLS EADKYQPLSL 
pig_pjvk    ---------- --MFAAATKS FVKQV--GDG GRLVPVPSLS EADKYQPLSL 
seal_pjvk   ---------- --MFAAATKS FVKQV--GDG GRLVPVPSLS EADKYQPLSL 
moPJVK      ---------- --MFAAATKS FVKQV--GDG GRLVPVPSLS EADKYQPLSL 
orca_pvjk   ---------- --MFAAATKS FVKQV--GDG GRLVPVPSLS EADKYQPLSL 
TURKEY_PJV  ---------- --MFAAATKN FVKQV--GDG GRLVPVPSLS EADKYQPLSL 
ch_PJVK     ---------- --MFAAATKN FVKQV--GDG GRLVPVPSLS EADKYQPLSL 
fice_PJVK   ---------- --MFAAATKN FVKQV--GDG GRLVPVPSLS EADRYQPLSL 
turtle_PJV  ---------- --MFAAATKN FVKQV--GDG GRLVPVPSLS EADKYQPLSL 
lizard_pjv  ---------- --MFAAATKS FVKQV--GDG GRLIPVRSLS EADKYQPLSL 
frog_pjvk   ---------- --MFSAATKN FVKQV--GDG GRLVPVPSLS EADKYQPLSL 
Lamp2p_     ---------- ---------- ---------- ---------- ---------- 
lance_pjvk  -------MLQ EEMFEAAVSG FVKAV--GKD -SLLPVPDLN SANKCRPLHV 
LINGU_PJVK  ---------- --MFEAAVTK FVKSV--GQG -SLLPVPSLD EAEKCRPLAV 
SACCO_PJVK  ---------- --MFKSLTDK LSKSL--GED -TLLPVPSLD QADNCRPLSI 
NEMA_PJVK   ---------- MALFESASKQ FVKDT--GRR -SLHAVPDLN SSECCRILCV 
EXAIP_PJVK  ---------- MALFESTSKQ LVKDT--GRS -SLHPIVDLN SASQCKIMCI 
STYLO_PJVK  ---------- MALFEACSKQ FVKDT--GRS -TLRPILDLN TSTRSSILCV 
ORBI_PJVK   ---------- MALFEACAKQ FVKDT--GRS -TLFPVLDLN TSARCDILCV 
ACRO_PJVK   ---------- MAVFECCAKQ FVKDT--GRL -TLRPVVDLN SAIRFDILCV 
huGSDM_A    ---------- MTMFENVTRA LARQL--NPR GDLTPLDSLI DFKRFHPFCL 
go_GSDMA    ---------- MTMFENVTRA LARQL--NPR GDLTPLDSLI DFKRFHPFCL 
cow_gsdmA   ---------- MTMFENVTRA LTRQL--NPR GDLTPLDSLI DFKRFHPFCL 
pigGSDM_A   ---------- MTMFENVTRA LARQL--NPR GDLTPLDSLI DFKRFHPFCL 
seal_ga2    ---------- MTTFENVTRA LARQL--NPR GDLTPLDSLI DFKRFHPFCL 
seal_ga1    ---------- MTTFENVTRA LARQL--NPR GDLTPLDSLI DFKRFHPFCL 
moGSDM_A    ---------- MTMFENVTRA LARQL--NPR GDLTPLDSLI DFKRFHPFCL 
moGSDM_A2   ---------- MSMFEDVTRA LARQL--NPR GDLTPLDSLI DFKRFHPFCL 
moGSDM_A3   ---------- MPVFEDVTRA LVREL--NPR GDLTPLDSLI DFKHFRPFCL 
huGSDM_D    ---------M GSAFERVVRR VVQEL--DHG GEFIPVTSLQ SSTGFQPYCL 
Go_GSDMD    ---------M GSAFERVVRR VVQEL--DHG GEFIPVTSLQ SSTGFQPYCL 
cow_gsdmD   ---------M ASAFEKVVRS VVREL--DHK -DLTPVDSLW SSTSFQPYTL 
orca_gsdmD  ---------M ASAFARVVRS VVQEL--DHG GELTPVDSLQ SSTSFQLYCL 
pigGSDM_D   ---------M ASAFERVVKS VVREL--DHG RELTPVKSLQ TSDRFQPYCL 
seal_gsdmD  ---------M ASAFESVIKS VVREL--DHS GELIPVDSLR SSTSFQPYYL 
moGSDM_D    ---------M PSAFEKVVKN VIKEVS-GSR GDLIPVDSLR NSTSFRPYCL 
huGSDM_C    ---------M PSMLERISKN LVKEI---GS KDLTPVKYLL SATKLRQFVI 
Go_GSDMC    ---------M PSMLERISKN LVKEI---GS KDLTPVKYLL SATKLRQFVI 
cow_gsdmC   ---------M PSLFEHTSKN LVKEL---GD KDFRPLQNLL SAHKFCQLKL 
orca_gsdmC  ---------M PSLFEPISKN LVKEL---GD KDLRPVKYML STSKFHQLAL 
pigGSDM_C   ---------M ASLFERVSKN LVKEL---GD KDLKPVKSPL DTNKFRQFAL 
moGSDM_C3   ---------M GYSFDRASKD VVKKL---QG RDLRPVECLS DATKFRLFHI 
moGSDM_C2   ---------M GYSFDRASKD VVKKL---QG RDLRPVECLS DATKFRLFHI 
moGSDM_C4   ---------M GYSFDRASKD VVKKL---QG RDLRPVECLS DATKFRLFHI 
moGSDM_C    ---------M SYTFDWLSKD VVKKL---QG RDLRPVKCLS DATKFCLFNI 
huGSDM_B    ---------M FSVFEEITRI VVKEM--DAG GDMIAVRSLV DADRFRCFHL 
Go_GSDMB    ---------M FSVFEEITRI VVKEM--DAG GDMIAVRSLV DADRFRCFHL 
seal_gsdmB  ---------M WSVFEEITGV VVQEM--DAG GDMIAVRSIL DADRFHCCSL 
cow_gsdmB   ---------M PTVFESISRA VVKEI--DTS GETIAVRSLS DADKFHCSYL 
orca_gsdmB  ---------M LAVFEKIARA VVQHM--DAG GDMIAVRSLI DADRFHCFYP 
pigGSDM_B   ---------M PKEFEAATRA VVREV--DPQ GDWIAVRSLT DADRFHCLYL 
turkey_GA2  ---------- --MFKKITQK VAKQM--DPK GDLVPVHSIS DQDHFRLLCL 
chGSDM_A    ---------- --MFKKVTQK VAKQM--DPK GELVPVHSIS DQDHFRLLCL 
flyca_gsdm  ---------- --MFKNVTKF IVNQM--DPC KELVPVESIA DNEHFRPLYL 
lizard_gA1  MKEKGQNYLP EMSFHKTTKS LAKKL--NPE GDLIPVRSII DNDHYRPLCL 
turtle_GA   ---------- --MFYKVTKQ LVKQL--VPD GDLLPVCNLI DQDHFRPLCL 
LOTT_JVK    ---------- --MFSATAHQ VAKAL---GK ETLLPVPSIN TADNIEILRI 
POMA_PJVK   ---------- --MFSATAHQ VVKSL---GK DSLIPVQSID VSDNIKPLAI 
HYDRA_PJVK  ---------- MAMFEAATKC IAKSI---GS KTLHHVSDLN SSERFKLLCV 
STRONG_PJV  ----MSLFYK HSVFNQATSN FVHSVSSSEL SNLIASPSLS DASNCRPYHL 
OCTO_PJVK   ---------- --MFSATISK IVNELG---R DTLHATPSID EAQKIKLYNI 

            VVKRKRLWFW QKPKYTP--T DFKLNDLL-T GNPP---IKP DVSESDFIKY 
            VVERKRLWFW QKPKYTP--T DFKLNDIL-T GEPP---IKP GIAEIDFLKY 
            VVKRRRFWCW QKSKYLP--T DFNLNDIL-T GDTP---INP VVVETDFIKY 
            VIKRRRYWFW QKPKYLA--T DFCFNDIL-K GDQP---ILP VLTETDFIKY 
            VVKHNRFWFW KKPNYVP--T DFTLNDVL-T GDNP---IKA EVTETDFLNY 
            VIKRNRYWFW QQPKYKP--T DFKLSDVL-V GD-P---INP VVVETEFLTY 
            VVKRNRPWFW QKPKYHP--T DFTLSDLL-Q GDEV---LCP EVSETEFLTY 
            VVKRNRRWFW QRPKYYP--T DFTLSHLL-Q GDKD---LHP EVSETEFLTY 
            VVKRNRIWAW QRPKYRP--T DFILSDLL-Q GDLK---LEP GVSQMDFLTY 
            VLKSKKRWFW QRIKYRP--T EFTLNNLLKE KKTQ---LKP EYKKEEFVKY 
            VTKKKRFWCW QRPKYQF--L SLTLGDVL-I EDQF---PSP VVVESDFVKY 
            VTKKKRFWCW QRPKYQF--L SLTLGDVL-I EDQF---PSP VVVESDFVKY 
            VTKKKRYWCW QRPKYQF--L SVTLGDVL-T EDQF---LSP VVVESDFVKY 
            VTKKKRLWCW QRPKYQF--L SVTLGDVL-T EDQF---LSP VVVESDFVKY 
            VTKKKRFWCW QRPKYQF--L SVTLGDVL-T EDQF---LSP VVVESDFVKY 
            VTKKRRFWCW QKPKYQF--L SVTLGDVL-T EDQI---LSP VVVESDFVKY 
            VTKKKRYWCW QRPKYQI--L SATLEDVL-T EGHC---LSP VVVESDFVKY 
            VTKRKKFWCW QKPKYHF--L AVSLSDVL-T EDKP---IKP VIVESDFAKY 
            VTKRKKFWCW QKPKYHF--L AVSLSDVL-T EDKP---IKP VIVESDFARY 
            VTKRRKFWCW QKPKYHF--L TVTLSDVL-T EDKP---IKP VIVESDFAKY 
            VTKKKKLWCW QKPKYHF--L TVTLNDVL-T EDKP---IKP VVFESDFVKY 
            VTKKKKTWCW QKPKYYL--L SVTLNDVL-A KGEP---IEP VVAESDFVKY 
            VTKRPSFWFW KKPKYHS--S PFTLSDVL-V GSRP---IKP VVVESDFLKY 
            VAKTRRFWCW QKPKYHFSSC SCTLSDIM-T EDKE---IKP VVVESEFVKY 
            ATKRKMRWFW QKPKYHS--S SFNLEDIL-T GDVH---IKP AVKESNFLKY 
            ---------- ---------- ---------- ---------- ---------- 
            VTRKRKKHFW QKNKFSS--T SFSLKDIL-V GEKE---ITA ---------- 
            VTRKKKRHFW KKTKYAT--T PFSLKDIL-V GEKE---ITA GVSSYQLLNY 
            VTRKRKRHFW KKDKYAS--T PFSLKDIL-V GEKE---ITA GVSSYQLLNY 
            VTRRRKRSFL KKRGFAS--T PFSLKDIL-V GEKE---IQA GVSSYQLLNY 
            VTKKRKRRFF KKRSFAS--T PFSLKDIL-V GEKE---IKA GVSSYQLLNY 
            VTKKKKPHFW KKTKYAS--T PFTLKDIL-V GEKD---ISA GVSSYQLLNY 
            VTKKKKSCFW KKNKYSS--T PFTLKDIL-V GEKE---VSA GVSSYQLLNY 
            VVKKKRCFLF PRYKFTS--T PFTLKDIL-L GDRE---ISA GISSYQLLNY 
            VVKKKRCFLF PRYKFTS--T PFTLKDIL-L GDRE---ISA GISSYQLLNY 
            VVKKKRCFLF PRYKFTS--T PFTLKDIL-L GNRE---ISA GISSYQLLNY 
            VVKKKRCFLF PRYKFTS--T PFTLKDIL-L GDRE---ISA GISSYQLLNY 
            VVKKKRCFLF PRYKFTS--T PFTLKDIL-L GDRE---ISA GISSYQLLNY 
            VVKKKRCFLF PRCKFTS--T PFTLKDIL-L GDRE---ISA GISSYQLLNY 
            VVKKKRCFLF PRYKFTS--T PFTLKDIL-L GDRE---ISA GVSSYQLLNY 
            VIKKRKCLLS KKSKFAS--T PFTLKDIL-E GEKE---ISA GVSSYQLLNY 
            VIKKRKCLLS KKSKFAS--T PFTLKDIL-E GEKE---ISA GVSSYQLLNY 
            VIKKRKCSLS KKSKFAS--T PFTLKDIL-Q GEKE---ISA GVSSYQLLNY 
            VIKKKKCFLS RKSKFAS--T PFTLKDIL-Q GEKE---ISA GVSSYQLLNY 
            VIKKKSCIFS RRSRFIS--T PFSLKDIL-Q GEKE---ISA GISSYQLLNY 
            VIKKKKCFLS RKFKYIS--T PFTLKDIL-N GDKE---LSA GVSSYQLLNY 
            ---------- ----MTS--R ---------- ---------T HVTSYQLVNY 
            AVKKNPKWFW QSAKYLP--T SFKIHQILTK TEEI---DVN VACRTLVE-Y 
            VIKKKRRWFW QCSKCEP--T PFFLHELLTD ETTL---GLK SETRDLVT-Y 
            VVKKNRRWFW RAPKYLP--S QYTLSQLLSN KEDL---DVP IINEDLTN-F 
            IERKKSRWFW RSTKYLT--T PFVLNELLTE PVDL---KEK QKEEVFITDY 
            IEKKKSRWFW RPTKYLP--T PFTLNELMTK PIDS---K-K IKTSEFVSNY 
            VTKKRSRWFW KTDTYKS--T PFTLNELLTK PVHI---KGH IEKSTFISNY 
            VTKKRSRWLW KSDKYKT--T PFSLNELLTK PVDI---SGQ IKKSVFIANY 
            VIKKRSRWIW KSVKYEA--T PFTLNEILTK PVDC---VSK SEKSVFIRNY 
            VLRKRK--ST LFWGARYVRT DYTLLDVLEP GSS------- --PSDPTDTG 
            VLRKRK--ST LFWGARYVRT DYTLLDVLEP GSS------- --PSDPTDTG 
            VLRKRK--ST LFWGARYVCT DYTFLDILEP GSS------- --PSDPTDSG 
            VLRKRK--ST LFWGARYIRT DYTLLDVLEP GSS------- --PSDPTDSG 
            VLRKRK--ST LFWGARYVRT DYTLLDVLEA GSS------- --PSDPTDSG 
            VLRKRK--ST LFWGARYVRT DYTLLDVLEA GSS------- --PSDPTDSG 
            VLRKRK--ST LFWGARYVHT DYTLLDVLEP GSS------- --PSDPTDSG 
            VLRKRK--ST LFWGARYVRT DYTLLDVLEP GSS------- --PSDPTLLG 
            VLRKRK--ST LFWGARYVRT DYTLLDLLEP GSS------- --PSDLTDSG 
            VVRKPS--SS WFWKPRYKCV NLSIKDILEP DAA------- --EPDVQRGR 
            VVRKPS--SS WFWKPRYKCV NLSIKDILEP DAP------- --EPDVQRGR 
            LSRKPL--SS RFWRPRYKCV NLSIRDILEP DAP------- --EPALECGR 
            LGRKSS--SS RFWKHRYTRV NLSIRDILEP DAP------- --EPAVECGN 
            LGRKPS--SS WFWRPRYTCV DLSIWDILEP SAP------- --EPAVERGG 
            LGRKLS--RS WFWKPRYKSI NLSIRD-LEP DTP------- --EPAVKQSA 
            LNRKFS--SS RFWKPRYSCV NLSIKDILEP SAP------- --EPEPECFG 
            LRKKKDSRSS FWEQSDYVPV EFSLNDILEP SSS------- --VLETVVTG 
            LRKKKDSRSS FWEQSDYVPV EFSLNDILEP SSS------- --VPETVVTG 
            LRKKRRTLSQ FWEQPD-VPV DHTLTDILEP SPS------- --VPEPVLSK 
            LWKKKGTHAQ FWGQPA-VPV EYTXVDILEP SSS------- --VPV----- 
            LRKKRKTRTE FWEKPD-VSA ECSLMDILEP SSL------- --VPETVVTG 
            LQETP---RS GWETED-IPV GFTLLDLLEP NFP------- --VPEPEVSA 
            LQETP---RS GWETED-IPV GFTLLDLLEP NFP------- --VPEPEVSA 
            LQETP---RS GWETED-IPV GFTLLDLLEP NFP------- --VPEPEVSA 
            LQETSS--RL ALKTEY-IPV GFTLLHLLEP NIP------- --VPEPEVSA 
            VGEKRT---- -FFGCRHYTT GLTLMDILD- TDGD---KWL DELDSGLQGQ 
            VGEKRT---- -FFGCRHYTT GLTLMDILD- TDGD---KWL DELDSGLQGQ 
            VRGRRN---- -FWGHQYHRT DLTLEDIER- GKGK---GLF DKLGSGPQGQ 
            VKKRRR---- -FFGYQYDKT NLTLKDILEC EVP------F DMVVPELQGQ 
            VKERRR---- -FFGYQYDKR DLTLXDILEM DKGE---GLF DKLVPGLQGQ 
            VKKKKR---- -FFGHQYDKA DLRLVDILEV QEGD---ELF DKLVSGLQDH 
            VRRKRKAR-- FRPFPSYRRT EYRLHDVLLP GEE------- KDSVESLLPS 
            VRRKRTAR-- FQPSPSYRRT EYSLHDVLLP AEE------- RDSVESLLPS 
            LKRKRKPKTI FHPAPYYQRT GFTLHDVLLP GED------- GKSIESLHQD 
            LYRKANSS-- WWKTKSFRKS EYKLTDVLCF GDH------- AIKLDVKDGG 
            VRRKPKKA-- FCRTLHYAKT GFRLWDILVP GED------- STHLDVQDSG 
            VIKKRRKWLF FTRKPHYETT EFTLSDVLLG EHQK---EFE VLPLDTHVLT 
            LLTERRR-RF FWRRTRYLTT EFCLDDILDE ALCKGANKDE IVRSRELAKF 
            VCQKKSFWPW KKTQIFP--T QIVLQDILLT KLNIE---QS DVNFTLVKDY 
            VVKTNKKYFW NHVSLFP--T PFTLSDILDN DGAER-FDEV DGTQTDLVN- 
            VIKHKKKHFW QADYRLEP-L SSGIETLLKT SESK----SP DTLQSITRKR 

            T-------GT YGDKIQGNVD --ASFSPLQA SVALEGNDSS KLQASFGGLR 
            T-------GT YGENIEGNVG --ANFSPLQS SVTLEGKDSS KLHMSFGSLK 
            S-------GT FSDKIQGTVD --ANFS--KY SVKLQGEDSS KLQSSFGSLK 
            N-------GR FSDNMQGNIE --ANLH--SA NLSVEGKDSS KLRSAFGSLK 
            S-------GT FSDLTQASVN --AELSN-AG GRSVTGKGSS TLKSSFGDLK 
            K-------GK VMDTKSGSAV --AELG--PG TINIGGSGSS KLQSSFGNLK 
            N-------GT FGDKLSGKLD --TDAG--PV SVILEGRGSS KLQSSFGKLK 
            Q-------GT FGDNLSGKLD --TEAG--TV SIVLKGQGSS KLRSFFGKLK 
            K-------GT YIDKKSAMLD --VRAG--GA NAGLEGQGAS KLHSSFDNLK 
            M-------ET NRNVLGGSVD --VSGP--DV TLNLNGRSIS NLYLRLGRLQ 
            E-------GK FANHVSGTLE --TALG--KV KLNLGGSSRV ESQSSFGTLR 
            E-------GK FANHVSGTLE --TALG--KV KLNLGGSSRV ESQSSFGTLR 
            E-------GK FENHVSGTLE --TALG--KV KLNIGGKGLV ESQSSFGTLR 
            E-------GK FENHVSGTLE --TALG--KV KLNIGGKGLV ESQSSFGTLR 
            E-------SK FQNHVSGTIE --TALG--KV KMNVGGKGLV ESQSSFGNLR 
            E-------GR FENHTRGALK --TALG--KA KLTLGGKGFV ESQSSFGTLR 
            E-------SK CENHKSGAIG --TVVG--KV KLNVGGKGVV ESHSSFGTLR 
            M-------GK FEDVVQGSIE --TSFG--KI SLGAGAKGCV ESQSSFGNLR 
            M-------GK FEDVVQGSIE --TSFG--KI SLGAGAKGCV ESQSSFGSLR 
            M-------GK FEDFVQGSIE --TSFL--KI SLGTGGKGYV ENQSSFGNLR 
            E-------GK FEDFVRGSIE --TSFG--KI NLGAGGKGFV ESQSSFGNLR 
            E-------GK FEDYVTGSIE --TSFG--RI NLGAGGRGVV KSQSSFGNLK 
            E-------SK SGNTEKGTIG --ASVG--IG NLVVGGNESV ELQSSFGTVR 
            E-------GT FGDVIKGNIG --AEVG--AL QMNASGCGYV ESQSSFGTLR 
            E-------GI FENSVGGAMN --TLIA--DI SFHIEGQNSI ALESSFGKLR 
            ---------- ---------- ---------- ---------- ---------- 
            ---------- ---------- ---------- ---------- ---------- 
            E-------DK SDVALNGRL- --GNHLIHEV GVNVSGSDSV AVKASFGIVT 
            E-------DK SDVALNGRL- --GNHIINDV GFNISGSDSV AVKASFGIVT 
            E-------DK SDLMLNGRS- --GNQLINDV GLNLSGSDSV AVKASFGIVT 
            E-------DK SDLMLNGRS- --GNHLSNDV GLNLSGSDSV AVKASFGIVT 
            E-------DK SDVSLTGRL- --GNQIINDV GFNIAGSDTV AVKASFGIVT 
            E-------DK SDVSLNGRL- --GNQVIHDV GFKIAGSDSV AVKASFGIVT 
            E-------DE SDVSLYGRR- --GNHIVNDV GINVAGSDSI AVKASFGIVT 
            E-------DE SDVSLYGRR- --GNHIVNDV GINVAGSDSI AVKASFGIVT 
            E-------DE SDVSLYGRR- --GNHIVSDV GINVTGSDSI AVKASFGVVT 
            E-------DE SDVSLYGRR- --GNHIVNDV GINVTGSDSI AVKASFGIVT 
            E-------DE SDVSFYGRR- --GNHIVNDV GINVTGSDSV AVKASFGVVT 
            E-------DE SDVSLYGRR- --SNHIVNDV GINVTGSDSI AVKASFGVVT 
            E-------DE SDVSLYGRR- --GNHIVNDV GINVTGSDSV AVKASFGVVT 
            E-------DK SDVSLNGRR- --GNQIINDV GFDVAGSDSI AFKASFGIVT 
            E-------DK SDVSLNGRR- --GNQIINDV GFDVAGSDSI AFKASFGIVT 
            E-------DK SDVSLNGKR- --GNQIMNDV GFDVAGSDSV AFKASFGIVT 
            E-------DK SDVSLYGRR- --GNQIMSDV GVNMAGSDSI AVKASFGIVT 
            E-------DK SDVALNGRR- --GNHIMSSA GVNIAGSDSL AVKASFGIVT 
            E-------DK SDLSLNGRH- --GNQIRNDV GINIYGSDSV AVKASFGIVT 
            E-------DE SDGAPGRRER HGSEGVLAGV GFSVARSENV AVHASLGIVT 
            N-------KT SHFSVKGSVG ---SKIMKEV DLDVSGSGMV SIKASFGKVN 
            N-------RT SRFSAKGSIG ---AKLKVLF DVELSGSDTV LVEAKFGDVT 
            D-------DV SSFSVKGKIG ---AKIASEV DLDVKASDDI QMSSKLGQIV 
            Q-------NN PQFHVSGKLG ---AKIAKDL GIDVSTTDSF VVKMNIGAVN 
            S-------NQ PTLHVSGKLG ---GKIAKEL GIDVSTADSF VVKMDLGSIN 
            K-------NE PKFHISGKLG ---GKIASEF GIDASAVDSF TISMDVGTVL 
            K-------NE PKFHVSGKLG ---AKIATEF GIDVSAIDSF TISMDVGDVI 
            K-------NE PEFNVKGKLG ---GKLAQYF GIDASCIDSF TVDMNVGTVT 
            N-------FG FKNMLDTRVE G--DVDVPKT VKVKGTAGLS QNS--TLEVQ 
            N-------FG FKNMLDTRVE G--DVDVPKT VKVKGTAGLS QNS--TLEVQ 
            N-------FG FKNMLDARVE G--EVDVPKT VKVKGTAGLS RNS--TLEVQ 
            N-------FG FKNMLDARVE G--EVDVPKT VKVTGTAGLS QNS--TLEVQ 
            N-------FS FKNMLDARVE G--EVDVPKT VKVTGTAGLS RSS--TLEVQ 
            N-------FS FKNMLDARVE G--EVDVPKT VKVTGTAGLS RSS--TLEVQ 
            N-------FS FKNMLDARVE G--DVDVPKT VKVKGTAGLS RSS--TLEVQ 
            N-------FS FKNMLDVRVE G--DVEVPTM MKVKGTVGLS QSS--TLEVQ 
            N-------FS FKNMLDVQVQ G--LVEVPKT VKVKGTAGLS QSS--TLEVQ 
            S-------FH FYDAMDGQIQ GSVELAAPGQ AKIAGGAAVS DSSSTSMNVY 
            S-------FH FYDAMDGQIQ GSVELAAPGQ AKIAGGAAVS DSSSTSMNVY 
            T-------FQ FHDAMDGQLQ GSVKLAAPGQ GRLSGGAAVS GSSSASMDLC 
            T-------FH FHDAMDGKMQ GSVELAAPGQ GKLSGGAAVS GSSSASMIVC 
            P-------FY FHDTMDGQLQ GQVELAAPGQ GKFSGGAAVS GSSSASMNVC 
            P-------IH IYDSMDGELQ GSGELEAPGQ GRFAGGAAVF DNFSISMNVR 
            S-------FK VSDVVDGNIQ GRVMLSGMGE GKISGGAAVS DSSSASMNVC 
            P-------FH FSDIMIQKHK ADMGVNVGIE VSVSGEASVD HGC--SLEFQ 
            P-------FH FSDIMIQKHK ADMGVNVGIE VSVSGEASVD HGC--SLEFQ 
            K-------FI FIDKTVWKGA AEVDVTAGLE VSVSGTATQS CEC--SLEVQ 
            ---------- ---------- ---------- ---------- ---------- 
            P-------FH FKDKVIAMES VHMDVTAGLE VSVLGEAAQS HGS--SLEFR 
            P-------KP FIHVQSTDLE ANLNVADIAR GGVG--YVGY GGY--NIEVQ 
            P-------KP FIHVQSTDLE ANLNVADIAR GGVG--YVGY GGY--NIEVQ 
            P-------KP FIHVQSTDLE ANLNVADIAR GGVG--YVGY GGY--NIEVQ 
            P-------IP LKHTISQKLK ADLDVETIAG GEAG--FVKS CGY--DIEVQ 
            K-------AE FQILDNVDST GELIVRLPKE ITISGSFQGF H--HQKIKIS 
            K-------AE FQILDNVDST GELIVRLPKE ITISGSFQGF H--HQKIKIS 
            K-------AE FQVLDMVDSK GMLTVKLPKE ITTVGAFHRS H--KQRVKIL 
            G-------DN FEILDVVDSK GSLAVKFHPQ MTFKIAFHIF Q--EKNIKLE 
            E-------VK SQVMDSVDSK GSLTVKLPKE KTLDMGITFS RSPEQGIELS 
            K-------AP FRVTDNVDSK GGLTVKLPEN MMFEVATYRS R--KCNAEVS 
            TDGHSPRQFT TTGSVRDSVD GTLSIPTEPA EVELGGAASV SKQW-HIKLE 
            TDSHSPREFT TTGSTKDRVD GTLSIPIDRA EVELGGAAST AKQW-HVKLE 
            S-----CQIT ITKASKDQAD GGLSISCDPA SVDLQGGGSL SKEF-SITPQ 
            Q-------FD IEDRVDGTLQ GEFSG-RDIA PIEAKTNSII THVM-SVKVK 
            P-------IT VVDCVDGTLK GSVKVPVDFG RMEAMGAAST YQVK-SIKMK 
            AYN-----SK SNLSLKGKFG --ADLTKELL DVKLGSTDSV VVSSQLGVLN 
            D-------FE TNFSLSGKLG --IDLQKEFL DFELDASDNA TVKSELGELR 
            -------IEN PTLNIKGDVG ---AKIASEL QLEFSASDSV SLNINVGSLQ 
            --------FE RSLIIEAKGK VEASLAMEIA GFELDANRHI AVSVDFGQVV 
            E------LGD YTFQVSTNAK GLLGIEVCAN GVDIDGDDTT TRSINTAKLE 

            KEEVDMQKLL HDCKD----R ILDMSHCLIL QAKDKPRRAF GIVKERIVTA 
            KEEVDMQELL RDCKG----R LLDMSHCLIL QTKDKPRRTF GIVKERIVTT 
            KEEMDMQKLL RDLKD----K VLDMSHCLIQ QTKEKQRRVF GIVKDRIITT 
            KEELDLQ--- ---------R VLDMSHSLIQ QTKEKRREVF GVVKERIVTT 
            KEEVELQKLL HDLKDSHWHR ALDMSHVLIR QTMKKHKTVL GIVKERILTT 
            KQELDLQKLL HDSKS----R VLDMQHSLIQ QTRNAKTEVL AVVKERIITT 
            KQELDVTKLL RDSAD----R QVDMQHVLVQ QLK-KRDDVL AVVKERVLTT 
            KEELDVTKLL QDSKD----R QVDMQHMLVQ QLK-RQDVAL AVVKERIITT 
            KEELDVRKLL SDSSN----R LVDMHHVLVQ QLE-KRADVL AVVKERILTT 
            KEYLDIPKLL NDTRG----R KLDLKHSLIK QSK-NKNKTF AILKERIFTT 
            KQEVDLQQLI RDSAER---- TINLRNPVLQ QVLEGRNEVL CVLTQKITTM 
            KQEVDLQQLI RDSAER---- TINLRNPVLQ QVLEGRNEVL CVLTQKITMM 
            KQEVDLQQLI GDAQER---- TINLKNPVLQ QVLERKNAVL CVLTQKIVTT 
            KQEVDLQQLI GVAQER---- TINLKNSVLQ QVLERKNEVL CVLTQKIVTT 
            KQEVDLQQLI RDSTERXXEF SINLRDPMLQ QVLERKNEVL CVLTQKIVTT 
            KQEVDLQQLI RDAQGR---- TIDLKNPVLQ QVLERKNEVL CVLTQKIVTT 
            KQEVDVQQLI QDAVKR---- TVNMDNLVLQ QVLESRNEVL CVLTQKIMTT 
            KQEVDLQQLM KDVKDR---- MINLNSSLLQ QVIERKREVL CILREKIITT 
            KQEVDLQQLM KDVKDR---- MINLNSSLLQ QVIERKREVL CILREKIITT 
            KQEIDLQQLM KDVKDR---- TIDLKSSLLQ QVIERKREVL CILREKIITT 
            KQEADLQQLM KDTRGR---- TINLNSNLLQ QILERKHEVL CILTEKIVTT 
            KQEADLQHLL KDVKGR---- AINIQHTLLQ QMLERKHEVL CILTERIVTT 
            KQEVDVHQLL KDAQER---- TIDLNDRFVQ QTRERK-EVL CMIREKLVTT 
            KQEVDMQHLM KDVHDR---- RINLHHPFIK QLQENKNDVL CILKEKIVTT 
            KQEVDLHQVL KISQER---- TINMRHSLVQ QTRERGDEVL CVVNEKIITT 
            ---------- ---------- ---------- ---------- ---------- 
            ---------- ---------- ---------- ---------- ---------- 
            KHEVEVPTLL RELNAR---- KVDLDHCLIR QSKESGRTVL CVVMESIRTT 
            KHELEVPTLL RELNSR---- KVDLDHCLIR QSKESGRSVL CVVVESIRTT 
            KHELEVPSLL RELSSR---- KVDLDHCLVR QSKERGRSVL CVVVESIRTT 
            KHELEVPSLL RELSSR---- KVDLDHCLVR QSKESGRSVL CVVVESIRTT 
            KHEVEVPTLL RELSTR---- KVDMEHCLIR QSKESGRAVL CVVMESIRTT 
            KHEVEVPALL REIN-R---- KVDLEHCLVR QMKESRRAVL CIVMESIRTT 
            KHEVEVSTLL KEITTR---- KINFDHSLIR QSRSSRKAVL CVVMESIRTT 
            KHEVEVSTLL KEITTR---- KINFDHSLIR QSRSSRKAVL CVVMESIRTT 
            KHEVEVSTLL KEITTR---- KINFDHSLIR QSRSSRKAVL CVVMESIRTT 
            KHEVEVSTLL KEITTR---- KINFDHSLIR QSRSSRKAVL CVVMESIRTT 
            KHEVEVSTLL KEITTR---- KINFDHSLIR QTRSSRKAVL CVVMESIRTT 
            KHEVEVSTLL KEITAR---- KINFDHSLIR QSRSSRKAVL CVVMESIRTT 
            KHEVEVSTLL KEITTR---- KINFDHSLIR QSRRSRKAVL CVVMESIRTT 
            KHEVEVPMLL KELTTR---- KINFDHCLVH QTRKSRMEIL CVVMESIRTT 
            KHEVEVPTLL KELTTR---- KINFDHCLVH QTRKSRMEIL CVVMESIRTT 
            KHEVEVPTLL KELTTR---- KINFDHCLVH QSRKSRMEVL CVVMESIRTT 
            KHEVEVPTLL KELTSR---- KINFDHCLVR QSRESRKEVL CVVMESIRTT 
            KHEVEVPTLL REMANR---- KMNFEHCLVR QSRESKRTVL CVVMESIRTT 
            KHEVEVPALL KELLSR---- TIDLDHCLTH QAKESGKEVL CVVMESIRTT 
            KHELDVPLLL RLLRNR---- RVDVEHWLVR QTRASGRAVL CVVAESIRTT 
            KCDVDVPTLM QALDKR---- FVDFRHDFVQ EVRQNPRNVL CVVVGTACTI 
            KEEVDVPTLL DVLSHR---- NLQLDHEFIK QVQENPRKVL CVITGTAVTT 
            KNKVNIPILQ DLLTRK---- KLNLTHPFIE EIRQNYRNVL CVVVGSLCTT 
            KTEIRWQDMF SALKGK---- RLNVDHEFVQ AIIASKRRSL SVVCEMLATT 
            KSEIRWQDLN DALKDQ---- TLKLDHEFVQ AILNCRRRSL CIVFETLNTT 
            KREVTWVNLK KALADT---- TLNLGHEYVQ YICTKQRRSL CIIYETVATQ 
            KKQVHWGNLN DALADI---- TLNLDHEYVQ YILSKPRRSL CVIYETVATH 
            KREVKWDVLN QLLADN---- TLNVDHEFVQ TILGKPRRSL CIVYETVSTG 
            TLSVAPKALE TVQ-ER---- KLA-ADHPFL KEMQDQGENL YVVMEVVETV 
            TLSVAPKALE TLR-ER---- KLA-ADHPFL KEMQDQGENL YVVMEVVETV 
            TLSVAPKALE TLHQER---- KLM-AEHPFL EEMRRRGENL YVVMEVVEAV 
            TLSVAPKALE TLHQER---- KLM-AEHPFL KEMRSRGENL YVVMEVVETV 
            TLSVAPKVLE TLHQER---- KLS-AEHPFL KEMRDRGENL YVVMEVVETV 
            TLSVAPKVLE TLHQER---- KLS-AEHPFL KEMRDRGENL YVVMEVVETV 
            TLSVAPTALE NLHKER---- KLS-ADHPFL KEMRERGENL YVVMEVVETL 
            MLSVAPTALE NLHMER---- KLS-ADHPFL KEMREYKQNL YVVMEVVKAK 
            TLSVAPSALE NLKKER---- KLS-ADHSFL NEMRYHEKNL YVVMEAVEAK 
            SLSVDPNTWQ TLLHER---- HLRQPEHKVL QQLRSRGDNV YVVTEVLQTQ 
            SLSVDPNTWQ TLLHER---- HLRQPEHKVL QQLRSRGDNV YVVTEVLQTQ 
            TLRVTPNTWE AMHHER---- RLRQPEPKTL QQLRSRGDDV FVVTEVLQTQ 
            TLRVAPNTWE AMHRER---- RLRRPEHKVL QQLRNRGDDV FVVTEVLQTQ 
            TLRVAPNTWD AMHLER---- RLRQPEHKVL QQLRSRGNDV FVVTEVLQTQ 
            TLQVDPNIWD AMKQER---- RLRQPEHKVL QQLRNCGNDV FVVTEVLQTQ 
            ILRVTQKTWE TMQHER---- HLQQPENKIL QQLRSRGDDL FVVTEVLQTK 
            IVTIPSPNLE DFQKRK---- LLD-PEPSFL KECRRRGDNL YVVTEAVELI 
            IVTIPSPNLE DFQKRK---- LLD-PEPSFL KECRRRGDNL YVVTEAVELI 
            SVTISPWDWE DLQKRK---- VLD-QEPSFL QECRTRGDNL YVVTEAVKLV 
            ---------- ---------- ---------- ---------- ---------- 
            SVAIPPTTWE GLQKRK---- VLE-KK---L VKYRDAGQNL YVVTEAVELI 
            STSIPNPKLE ILQNRK---- LLD-KLPTFM KFCRMERKNL YVVTEAYEVS 
            STSIPNPKLE ILQNRK---- LLD-NLPTFM KFCRMERKNL YVVTEAYEVS 
            STSIPNPKLE ILQNRK---- LLD-KLPTFM KFCRMERKNL YVVTEAYEVS 
            SKSIPNPKLE SLQNRK---- LLD-QLPTFM KTCWKDGKNL YVVTEAYEVT 
            ENRISQQYLA TLENRK---- LKR-ELPFSF RSIN-TRENL YLVTETLETV 
            ENRISQQYLA TLENRK---- LKR-ELPFSF RSIN-TRENL YLVTETLETV 
            EPRIPQQYLD SLEHWE---- LRR-RLPTLL QSIWRMRADL YLVTEILEMA 
            KSEIPQEFLD SLKNKK---- LKK-ELPPSF QSIQAKREDL YLVTETLKTK 
            KTWILQKFLD SLKNKK---- LKR-KLTPMF QSIQAMREDL YLVTETLKTT 
            GSRTPRQLLA ALENTK---- LKR-KLPDSF QSIRAMREDL YLVTETLTTT 
            KKHILVPKLE ALREE----- RKINMKHTFI EQLRKARQNL YVIHETIETS 
            KKHILVPKLE ALREK----- RKINMKHTFI EQLRKVRQNL YVIHETIETS 
            KKSISLQSLE ALRRE----- REINMDHSFI QQLRRTDINL YVVTEILEAS 
            KIQLCPTILN SVKKVF---- RKINMDHEFI KQSKKHDYNL YIVTEAIEAV 
            KVHVSPANLE LLKKE----- RKINMNSSFI KQLRESRENL YVIYEAVQAL 
            KTEISTPKLL HLLEKK---- KIDLHHPLIS VVKDNGHKTL CIITSIIHLK 
            KEEVNLPAFL SLTKER---- RINLQHQLVA PLTNDSTRSL CLVTGVVHLA 
            KQEIKWQKLD NALQSS---- KVNTRHPLLE EIQFLKRTEL AVVLESISTC 
            EKSLDIPQLA NSVKGR---- KINLKKDFIK EVMAKKRNTL CLVVTTLSTE 
            KLYVTEYELE EALHNR---- YIDFENCIVK RMKKKSHEVL CVITGVVYPV 

            QPCSVVEEVQ QGGQCGAGLS LCGPST---- -PKVFLKDNA SLLKDSNVTM 
            QPCSVIEEVQ QGGQCGGGLS LCGLAK---- -PKVFLKDNA YLMKDSNVTM 
            QPCSVIEEVQ QGGQCGGSLS TCGPKI---- -TKFLLKENA SLGNDSDITM 
            QPSSVIEEVQ QTGALGGLLS LCG------- -PKVSFKENA NLAKDSNVTM 
            TLSSVVEEEE RSGQCAGSLS FFGSLS---- -KKVSLKDNT NLTKDSNVTI 
            QPCTITEEVQ EGGSCTGMFG FNKTIK---- -VSSNDKGKP SIAYDTDVSI 
            SSCSVTLIKK DQCTLRGVLR LMGMLHLGNS PVKVCVKENT NFEADSDVSL 
            SSCSVTMTKK NQCTVLGMLG LMSMLG---S SVKVCVKDSA NIEADSDISL 
            SPCSVTLRRK QQCGFHGVLS LLSLLG---- -SSRNEKKKN NVEMNSDVSL 
            CNGKINWNEE EKSGCQTVFT VFWN------ --KMSIEGSG KQHHGSETKL 
            QKCVISEHMQ VEEKCGGIVG IQTKT----- -VQVSATEDG NVTKDSNVVL 
            QKCVISEHTQ VEEKCGGIVG IQTKT----- -VQVSATEDG NVTKDSNVVL 
            QKCVISEHVQ IEETCGGMVG IQTRT----- -VQVSAMEDG NIIKDTNVVL 
            RKCVISEHVQ IEEKCGGMVG IQTKT----- -VQVSATEDG NIIKDSNVVL 
            QPCVISERVQ IEERCGGVVG IQTKT----- -VQVSAKEDG NIVKDTNVVL 
            QQCVISEHVQ MEK-CG-VVG IQLKT----- -VQVSVMDRG NISKGSNVVL 
            QKCVISEHVQ SEETCGGMVG IQTKT----- -IQVSATEDG TVTTDTNVVL 
            QRCTISEHIQ TEEKVSGLLG CSMKI----- -VQVSVSDSG SMMKDSSVIL 
            QRCTISEHIQ TEEKVSGLLG CTTKI----- -VKVSVSDSG SMMKDSSVIL 
            QRCTISEHIQ TEEKVSGVVG CTAKT----- -IKVSVSEDG SLVKDSSVIL 
            QKCLVSEHIQ TEEKCGSVVG FSTKI----- -IKVSVSENG NVRKDSNVVL 
            QKCLISEHVQ TEEKIASMVG ISTKV----- -IKVSVSEDG NVIKDSNVIL 
            QKCSLLEHIQ EEESCGGALA FKSKR----- -IQVSLNENG KLQKDTNVVL 
            QKCIITEHTQ TEETFKGKVS MKAKI----- -VKVSVSENG NYLKDENTIL 
            QQCFISEHLQ IAEKCGGMFG LKIKM----- -LKVSANNDG SLSK--EIVL 
            ---------- ---------- ---------- ---------- ---------- 
            ---------- ---------- ---------- ---------- ---------- 
            RQCSLTV--- -------HAG VRGTTM---- ---RFQIDDG RNPKGRDKAI 
            RQCSLTV--- -------HAG MRGTTM---- ---RFQIDDG RNPKGRDKAI 
            RQCSLSV--- -------HAG MRGATM---- ---RFQIDNS RNPGGRDKAI 
            RQCSLSV--- -------HAG MRGATM---- ---RFQIDNG RNPRGRDKAI 
            RQCSLTV--- -------HAG VRGKTM---- ---RFQIDDG RNHKGRDKAI 
            RQCSLTV--- -------HAG MRRKTM---- ---RFQIDDG RNHKGRDKAI 
            RQCSLSV--- -------HAG IRGEAM---- ---RFHFMDE QNPKGRDKAI 
            RQCSLSV--- -------HAG IRGEAM---- ---RFHFMDE QNPKGRDKAI 
            RQCSLSV--- -------HAG IRGEAM---- ---RFHFMDE QNPKGRDKAI 
            RQCSLSV--- -------HAG IRGEAM---- ---RFHFMDE QNPKGRDKAI 
            RQCSLSV--- -------HAG IRGEAM---- ---RFHFTDE QNPKGRDKAI 
            RQCSLSV--- -------HAG IRGEAM---- ---RFHFMDE QNPKGREKAI 
            RQCSLSV--- -------HAG IRGESM---- ---RFHFMDE QNTRGRDKAI 
            RQCSLTV--- -------HTG MRGETM---- ---RFHIIED QNNKGRDKAI 
            RQCSLTV--- -------HTG MRGETM---- ---RFHIIED QNNKGRDKAI 
            RQCSLTV--- -------HTG MRGETM---- ---RFHIIED QNYKGRDKAI 
            RQCSLSV--- -------HAG MRGETM---- ---RVNI--- ---------- 
            RQCSLSV--- -------HAG MRGDTM---- ---RFHIIDD HNYKGRDRAI 
            RQCSLSV--- -------HAG MRGEAM---- ---RFHLIEE QNHKGRDKAI 
            RQCSLAVRTS LEQKLRVHSH RSRARG---- ---RAAEEGV RQGKGRDKTI 
            NPSVLSSEED VEGNQKATIA LGTTAN---- -----INQEG EISNETDKVF 
            KDCTIHSHID WDLKDKLSVD KLKAVD---- -----ASTSE DVSSDGDKIF 
            KDCQLVAKLL REKEQGADVG SQGPIQ---- -----GEEDV SVVDDQTRVI 
            GDTKMESELQ VEGDADIETT GIPMAS---- -----GKVEG SVKDSHQRSF 
            KDTNIQSDIQ VEGDAVASTD IISKAS---- -----VNISG SIKDTHHHSF 
            GDTDLASDSR EEGDASVST- GKPKFS---- -----ISLSG SVELEHHRSY 
            GDSELDSDSS GQGDASLNA- GKPTFS---- -----INLSG SVQVAHHRSF 
            RDADVDSDAD QEGDANVTG- GKSEFS---- -----INLSG SVQAKHHRSF 
            QEVTLERAGK AEACFSLPFF APLGLQG--- ---------- SINHK--EAV 
            QEVTLERAGK AEACFSLPFF APLGLQG--- ---------- SINHK--EAV 
            QEVTLERAGR AEGCFSLPFF ASLGLQG--- ---------- SVNHK--EAV 
            QEVTLQRAGK AEGCFSLPFF APLGLQG--- ---------- SINHK--EAV 
            QEVTLERAGK AEGCFSLPFF APLGLQG--- ---------- SINHK--EAI 
            QEVTLERAGK AEGCFSLPFF APLGLQG--- ---------- SINHK--EAI 
            QEVTLERAGK AEGCFSLPFF APLGLQG--- ---------- SVNHK--EAV 
            QEVTLKRASN AISKFSLN-L PSLGLQG--- ---------- SVNHK--EAV 
            QEVTVEQTGN ANAIFSLPSL ALLGLQG--- ---------- SLNNN--KAV 
            KEVEVTRTHK REGSGRFSLP GATCLQGE-- -------GQG HLSQK--KTV 
            KEVEVTRTHK REGSGRFSLP GAMCLQGE-- -------GQG HLSQK--KTV 
            KEVEVTRTHK QEGSGQFALP GAFCLQGK-- -------GEG HLSQK--KTV 
            QEVEVTRTQK QEGSGQFALP GAMGLQGR-- -------GEG HLSQN--KMV 
            KEVEVTRTHK QEGSGQFALP GAVSLQGQ-- -------GQG HLSRK--KTV 
            KEVKVTQTRK QEGSGQFTLL GAISLQGQ-- -------GQG HRSRK--KTV 
            EEVQITEVHS QEGSGQFTLP GALCLKGE-- -------GKG HQSRK--KMV 
            NNTVLYDSSS VNILGKIAL- WITYGKGQ-- -------GQG ESLRVKKKAL 
            NNTVLYDSSS VNILGKIAL- WITYGKGQ-- -------GQG ESLRVKKKAL 
            NETVLQDSSS VNATGTFSIP WSFYAKST-- -------AEG SGLKERKRTM 
            ---------- ---------- ---------- ---------- ---------- 
            NGTVLQDKSS ITALGKFLLP WTTYVQSK-- -------VEG G--RVRDTTL 
            KDTMLTGLSS VNLLVKGFFK QLFKVRG--- -------KAG RSEK---YSI 
            KDTMLTGLSS VNLSVKGFFK QLFKVRG--- -------KAG RSEK---YSI 
            KDTMLTGLSS VNLLVKGFFK QLFKVRG--- -------KAG RSEK---YSI 
            KDTVLEGTSN SKFAIKGIIN QLVKVGGS-- -------GQW QTEKT--DSI 
            KEETLKSDRQ YKFWSQISQG HLSYKHKG-- -------Q-- -------REV 
            KEETLKSDRQ YKFWSQISQG HLSYKHKG-- -------Q-- -------REV 
            RKETLKSEWL CTLWSRVNA- --SCNTK--- ---------- ---------- 
            RTETLKYETQ FGFQILLKMF GFQCKHKH-- -------Q-- -------KEV 
            KTVILKSEKQ YIFWDPMKCF GLRYEHKH-- -------Q-- -------TEV 
            KTETLESEQG CVIQLLVDCL GFRYRRKR-- -------Q-- -------KAV 
            EEARYEESTE AEAKFMAQLY AKFSAK---- ---------- -GTTGSKQSI 
            EEARYEESTE AEAKFMAQLY AKFSAK---- ---------- -GTTGSKQSI 
            EETVYKESTK ADGGFKAKFY ATLCAKQ--- ---------- -GTREDKQTI 
            EEAHFEESSE MEGSIFYEAY VKMGLK---- ---------- -GSSKSKKAI 
            EETTFFKSNT TEGSILNEIY VHFSLK---- ---------- -GTRGSKRAI 
            DNGKITSDVD LEGDGEFDSK PLSVDLEG-- ---------- DVKEDKSKSM 
            ATATLTGQIK ESGSESGSCM GSTETG---- ---------- EVSKSKVKKL 
            ADSTLSGSAD LNVTTDDSVS NKSVVVVD-- -----VHTKD SIEKKTTHSY 
            AESKITTELQ TSGSADGKFT AGTARSIN-- -------VET SLSGDRKRTL 
            SDMKIAKQST LSEDGKIKTD VKKEIVD--- -----VDVEE KGSKKNSETV 

            EIPVHTPVAF ALT------- ---ELEIRHD GRFELCLMSD TKGGFEVDGL 
            EIPVQTTIAF AVT------- ---ELEIRHD GHFELCLMSD VKGGFEVDGP 
            EIPTNTPIAY SLI------- ---ELKIKHD GQFELCVLSD TNGGFDKVDS 
            ELPPHTTIAY GLS------- ---ELEVKPN GHYELCLMSG THGGFEVDGS 
            EIPISTTLAY GVS------- ---ELVIHQD GRFDLCVTSD TDGGYETDSV 
            DIPPKTTLAY SVI------- ---ELDIAHT GHYELCLLPA VKGGFEIDGP 
            EIPPGTVIAY SIR------- ---ELNIRKN GEYDIGLQPG TTGGIES--D 
            EIPPGTVIAY SVL------- ---ELEIREN GEYGICLQPG AIGGFD---- 
            EIPSGTVIAY SVL------- ---ELQVQKN GHYDICLQPG RIGGFADNPD 
            DIPPDTVLAY SVM------- ---EISIDAE GCFELCLFPR GLGTDETSEI 
            EIPAATTIAY GVI------- ---ELYVKLD GQFEFCLLRG KQGGFE-NKK 
            EIPAATTIAY GVI------- ---ELYVKLD GQFEFCLLRG KQGGFE-NKK 
            EIPAPTTIAY GVI------- ---ELYVRAD GQFEFCLLQG KHGGFE-QER 
            EIPAPTTIAY GVI------- ---ELYVRAD GQFEFCLLQG KHGGFE-HER 
            EIPAPTALAY GVI------- ---ELYVKLD GQFEFCLLQG KHGGFE-LER 
            EIPAPTTLAY GVI------- ---ELYLRVD GQFEFCLLQE KHGGFQ-QTR 
            EIPAATTIAY GIM------- ---ELFVKQD GQFEFCLLQG KHGGFE-HER 
            EIPPATTIAY GVI------- ---ELFIKCD GQFEFCLLDE QQGGFE-RES 
            EIPPATTIAY GVI------- ---ELFIKCD GQFEFCLLDE QQGGFE-REN 
            EIPPATTIAY GVI------- ---ELFIKQN GQFEFCLLDE QQGGFE-KES 
            EIPAPTTIAY GVI------- ---ELHIRRD GQFEFCLLHE QEGGFE-REN 
            EIPAPTAIAY GVI------- ---ELYIKRD GQFEFCLLHE QQGGFE-KES 
            EIPPQTAIAY GVI------- ---ELLIKCS GQYEFCLVPE KKGGFE-KEK 
            EIPPPTAIAY GVV------- ---ELYIKHN GTFDFCLLSE KKGGFE-KEN 
            EIPPQTVIAY SVK------- ---ELHLKTN GQFELCLLSD KCGGFDKAEW 
            ---------- ---------- ---------- ---------- ---------- 
            ---------- ---------- ---------- ---DICVAPE SQGGFEREQ- 
            VIPAHTTIAF SVL------- ---ELYVRLD GRLDICVAPE SMGGFEKEQ- 
            VIPAHTTIAF SIC------- ---ELFVRLD GRLDICVAPE SQGGFEREQ- 
            VIPAHTTIAF SVC------- ---ELFVCLD GRLDICVAPE SQGGFEREQE 
            VIPAHTTIAF SVC------- ---ELFICLD GRLDICVAPE SQGGFEREQ- 
            VIPAHTTIAF SLF------- ---EVYVHLD GHFELCVTSE SKGGFEKEQ- 
            VIPAHTTIAF SVF------- ---ELYIRLD GHFDLCVTSE SEGGFEKEQ- 
            VFPAHTTIAF SVF------- ---ELFIYLD GAFDLCVTSV SKGGFEREE- 
            VFPAHTTIAF SVF------- ---ELFIYLD GAFDLCVTSV SKGGFEREE- 
            VFPAHTTIAF SVF------- ---ELFIYLD GAFDLCVTSV SKGGFEREE- 
            VFPAHTTIAF SVF------- ---ELFIYLD GAFDLCVTSV SKGGFEREE- 
            VFPAHTTIAF SVF------- ---ELFIYLD GAFDLCVTSV SKGGFEREE- 
            VFPAHTTIAF SVF------- ---ELFIYLD GAFDICVTSV SKGGFEREE- 
            VFPAHTTIAY SVF------- ---ELFIYLD GAFDLCVTSV SKGGFEMEE- 
            VFPAHTTIAF SVF------- ---ELYIRLD GNFELCVTPI AKGGFEKEK- 
            VFPAHTTIAF SVF------- ---ELYIRLD GNFELCVTPI AKGGFEKEK- 
            VFPAHTTIAF SVF------- ---ELYIHLD GNFELCVTPI AKGGFEREK- 
            ---------- ---------- ---------- ---------- ---------- 
            VFPAHTTIAF SVF------- ---ELYIQLD GNFELCVAPE SRGGFEKEP- 
            VFPAHTTIAF SVF------- ---DLYIHLD GHFELCVSTA SKGGFEKEP- 
            VIPAHTTVAF SVF------- ---ELYIRLD GSFELCVAAE LPGGFEREE- 
            DLPPETPLAY NVC------- ---EILVKED GGIDLMYTRD GSGGFTAKPG 
            SLPANTPLAY NVT------- ---ELRVSST GKLELMVEEG TKGGFDTVDS 
            RIPADKPVSY HVC------- ---ELHITTE GGIRLLILGE GTGGFDKPDE 
            IIPKGTVLGY GCYRLRIVDK DQGSVEMDID KELEDKDVTD AVDGAP---- 
            DIPNGTVMAY GCYGLKLLEG -LGLIELDVD KKLKD-VVTD ATDGKP---- 
            ELPSNTILGY ACY------- ---EAQFDLD TGTFELVLPD ATDGGG-EVG 
            ELPNNTILGY ACN------- ---EITFDSA MGTFQLVLAD ATDGGG-MST 
            ELPNHTILGF ACY------- ---EITIDPD LGTFQLLLPD SIDGGDPQEF 
            TIPKGCVLAF RVR------- ---QLMVKGK DEWDIPHICN D---NMQTFP 
            TIPKGCVLAF RVR------- ---QLMVKGK DEWDIPHICN D---NMQTFP 
            TIPKGCVLAF RVR------- ---QLMVKGK DEWDIPHIYN D---NMHTFP 
            TIPKGCILAF RVR------- ---QLVVKGR DEWDIPHICN D---NMQTFP 
            TIPKGCILAF RVR------- ---QLMVKGK DEWDIPHIYN D---NMQTFT 
            TIPKGCILAF RVR------- ---QLMVKGK DEWDIPHIYN D---NMQTFT 
            TIPKGCVLAY RVR------- ---QLMVNGK DEWGIPHICN D---SMQTFP 
            TIPKGCVLAY RVR------- ---QLIIYGK DEWGIPYICT D---NMPTFN 
            TIPKGCVLAY RVR------- ---LLRVFLF NLWDIPYICN D---SMQTFP 
            TIPSGSTLAF RVA------- ---QLVID-- SDLDVLLFPD K---KQRTFQ 
            TIPSGSILAF RVA------- ---QLVID-- SDLDVLLFPD K---KQRTFQ 
            TIPSGSTLAF RAA------- ---QLVIG-- SDWDILLFPD K---KQRTFL 
            TIPAGSILAF RVA------- ---QLVIG-- SDWDILFFPD K---KQTTFR 
            TIPSGSVIAF RVA------- ---QLVIG-- SDWDILLFPD K---KQRTFR 
            TIPSGSILAF QVA------- ---QLLID-- SDWDILLFRD KKHKKQRTFG 
            TIPAGSILAF RVA------- ---QLLIG-- SKWDILLVSD E---KQRTFE 
            TLQKGMVMAY KRK------- ---QLVIKEK ---AILISDD DEQRTFQDEY 
            TLQKGMVMAY KRK------- ---QLVIKEK ---AILISDD DEQRTFQDGY 
            TVPQGTVMAY KKK------- ---QLVFRED GRAILLISDD DKQKTFPEIK 
            ---------- ---------- ---------- ---------- ---------- 
            MLPSGTVMAY KKK------- ---QLVFQEP GWDILLIPDE RQETFPDEFQ 
            PIPKGSVLAY KKQ------- ---QLVIENN TCVILPSA-T KKKMTFPGTP 
            PIPKGSVLAY KKQ------- ---QLVIENN TCVILPSA-T KKKMTFPGTP 
            PIPKGSVLAY KKQ------- ---QLVIENN TCVILPSA-T KKKMTFPDRP 
            PIQKGSVLAY KKQ------- ---QLVIEDN TCVILTSANT KKKMTFP--- 
            TIPPNRVLSY RVK------- ---QLVFPNK ETMR------ ---------- 
            TIPPNRVLSY RVK------- ---QLVFPNK ETMNIHFRGK TKSFPE---- 
            ---------- ---------- -----AFPEG ---------- ---------- 
            TITPEKVLAY RVK------- ---QLVFPSA ERMDICFLDK TRSFPE---- 
            SITPQKVLGY RVK------- ---QLVFPNA ESMEK---DG GSSCT----- 
            TVPPGTVLGY RLK------- ---QLVFPNE ESMNIIS-EK TKSFPHEKDG 
            TIPRGCTLAF RAM------- ---QLTIGDA MWGKRHRKQE YL--VTFWFA 
            TIPRGCTLAF RAM------- ---QLSIGDA AWGVNHFPEN NQ--PTFASD 
            VIPKGCTLAF RTI------- ---PLHIRDG AWDLDYFPVE ALRRAAYIAD 
            HIPKSCILAF RAK------- ---KLQVAKK SRYDDRIPNN TV-HSIFRVA 
            IIPKDCVLAY RIL------- ---PLIIADE SWDLSYHPG- ---GKTFVAD 
            VIPKNTSIAF SMV------- --ELLVSVKD GSIQVILSHD ENGGFTTENF 
            EVPAGTALAY TVR------- --ELLVSTVD GQFRVVLDTS CHGGFVFSLD 
            TLPSNTVLAF SCN------- ---TFSVTEY GGIDFHAAPD EADFSTKTLL 
            EIPSNTPLAF RML------- ---EILVRPD RSIQLMQLPN SEGGFEIIKD 
            DIVGKTNLAY NIV------- ---ELKIHPD GTIGVCMTEN DKGGFDVVDL 

            HQTKAVG--V TGAPAN---- ---------- ---------- ---------- 
            PRTTAAG--V TGAPAN---- ---------- ---------- ---------- 
            PAIKKDQPCF SGAPAHS-SD ---------- ---------- ---------- 
            SEEQLVG--- ---------- ---------- ---------- ---------- 
            VGSESLD--- ---------- ---------- ---------- ---------- 
            VKVKQAVT-V SAAPGNP--- ---------- ---------- ---------- 
            SLELPSWEAL TTVDGG---- ---------- ---------- ---------- 
            ---LPSWESP DAVDGR---- ---------- ---------- ---------- 
            PISRSLHHST DTVDSL---- ---------- ---------- ---------- 
            PSPVPSEVDG QFPLMQEGFP ---------- ---------- ---------- 
            RIDSVYLDPL VFREFAFIDM PDAA------ ---------- ---------- 
            RIDSVYLDPL VFREFAFIDM PDAA------ ---------- ---------- 
            RSNSVLLDPL PFREFVFWDM PDAG------ ---------- ---------- 
            RSDSAFLDLL PLREFAFWDT PDAG------ ---------- ---------- 
            -SGSVFMDPL PFQEFASGDM PDAG------ ---------- ---------- 
            ESSCASLEPL PLLELGFWDM TDAL------ ---------- ---------- 
            KLDSVYLDPL AYREFAFLDM LDGG------ ---------- ---------- 
            SEGSTSPHSV LFRDTSFLYH PDAVD----- ---------- ---------- 
            AEGSTSPHSV LFRDTSFLFH PDAVD----- ---------- ---------- 
            TEGSAYPHSV QFRDAAFLYQ PDAVD----- ---------- ---------- 
            TEGSSYPYSL PFRDSSFLYQ PDAVD----- ---------- ---------- 
            AEERSFP-SV AFRDSLFPHI LDAVD----- ---------- ---------- 
            -PPRAFDTLS CVSSQCYGDS VDFG------ ---------- ---------- 
            LEKHQHSNPL PSDQLVLFDC TMVI------ ---------- ---------- 
            DKGKEAYVST ACSALDCVDA STQKH----- ---------- ---------- 
            ---------- ---------- ---------- ---------- ---------- 
            ---------- ---------- ---------- ---------- ---------- 
            ---------- ---------- ---------- ---------- ---------- 
            ---------- ---------- ---------- ---------- ---------- 
            ---------- ---------- ---------- ---------- ---------- 
            ---------- ---------- ---------- ---------- ---------- 
            ---------- ---------- ---------- ---------- ---------- 
            ---------- ---------- ---------- ---------- ---------- 
            ---------- ---------- ---------- ---------- ---------- 
            ---------- ---------- ---------- ---------- ---------- 
            ---------- ---------- ---------- ---------- ---------- 
            ---------- ---------- ---------- ---------- ---------- 
            ---------- ---------- ---------- ---------- ---------- 
            ---------- ---------- ---------- ---------- ---------- 
            ---------- ---------- ---------- ---------- ---------- 
            ---------- ---------- ---------- ---------- ---------- 
            ---------- ---------- ---------- ---------- ---------- 
            ---------- ---------- ---------- ---------- ---------- 
            ---------- ---------- ---------- ---------- ---------- 
            ---------- ---------- ---------- ---------- ---------- 
            ---------- ---------- ---------- ---------- ---------- 
            ---------- ---------- ---------- ---------- ---------- 
            SGVVQADA-- ---------- ---------- ---------- ---------- 
            S--AYEDM-- ---------- ---------- ---------- ---------- 
            EKFVDIDV-- ---------- ---------- ---------- ---------- 
            TAAHPFDQ-- ---------- ---------- ---------- ---------- 
            PDAFSMDQ-- ---------- ---------- ---------- ---------- 
            MNYCLFDE-- ---------- ---------- ---------- ---------- 
            RECCVFDE-- ---------- ---------- ---------- ---------- 
            KKHCVFDE-- ---------- ---------- ---------- ---------- 
            PGEKSGEEKV ILIQASDV-- ---------- ---------- ---------- 
            PGEKSGEEKV ILIQASDV-- ---------- ---------- ---------- 
            PGEKPEDEKF TLIQASDV-- ---------- ---------- ---------- 
            PG-------- -VIQASDV-- ---------- ---------- ---------- 
            PGE------- ---------- ---------- ---------- ---------- 
            PGEKP----- ---EEKFT-- ---------- ---------- ---------- 
            PGEKPGEGKF ILIQASDV-- ---------- ---------- ---------- 
            PLCVLQRQG- -STVQMIS-- ---------- ---------- ---------- 
            KIRRVPCSAF ISPTQMISE- ---------- ------EPEE ---------- 
            PPATGHKRST SEGAWP---- QLPSGLSMMR CLHNFLTDG- ---------- 
            PPPTGHKRST SEGAWP---- QLPSGLSMMR CLHNFLTDG- ---------- 
            SLQAGRRPSS SADSHPHPCF SLAS-IRALS DYFHFQPDGS ---------- 
            PQQEGGQLQR SS-------- CLTS-TKFLS LRFKFLSDGP ---------- 
            PLREGHSASH GADGQPPQFS RLVSGMSFPS EHLKFQSDGP ---------- 
            LPKKGHQLTR GAGS------ -----QSLLS GCFKIQSDGF ---------- 
            P-SSGDRKAV GQRHHG---L NVLAALCSIG KQLSLLSDGI ---------- 
            EISEMVGYCA ARSEGLLPSF HTISPTLFNA SSNDMKLKPE LFLTQQFLSG 
            EISAMVGYCA ARSEGLLPSF HTISPTLFNA SSNDMKLKPE LFLTQQFLSG 
            LQGLPLSPEI LSISDDNKRK AFFVGKVQRQ SAMGTKRRP- ---------- 
            ---------- ---------- ---------- ----TMRGP- ---------- 
            ERTLVLS--- ---------- ---------- ---DTRRGP- ---------- 
            KYASASEPTE IYRTEL---- ---------- --QGLWIND- ---------- 
            KYASASEPTE IYRTEL---- ---------- --QGLWIND- ---------- 
            LKLYDLPVTL RYQEEVI--- ---------- -ETGSWIDD- ---------- 
            MRFVGMSGHL RYQDLVI--- ---------- -ETGSWIND- ---------- 
            ---------- ---------- ---------- ---------- ---------- 
            ---------- ---------- ---------- ---------- ---------- 
            ---------- ---------- ---------- ---------- ---------- 
            ---------- ---------- ---------- ---------- ---------- 
            ---------- ---------- ---------- ---------- ---------- 
            GASCL----- ---------- ---------- ---------- ---------- 
            GFAPREVDA- ---------- ---------- ---------- ---------- 
            GFAHTEVEA- ---------- ---------- ---------- ---------- 
            GPSQGKLGV- ---------- ---------- ---------- ---------- 
            PIAKKMKESR LRWFGHVQ-- ---------- ---------- ---------- 
            GATEEYDYS- ---------- ---------- ---------- ---------- 
            DVTDGPVHPE CP-------- ---------- ---------- ---------- 
            ADVDDVDG-- ---------- ---------- ---------- ---------- 
            QKTKKDSFDF VKSMLFS--- ---------- ---------- ---------- 
            ---------- ---------- ---------- ---------- ---------- 
            CSKGAEKT-- ---------- ---------- ---------- ---------- 

            ---------- ---------- ----DQLRQE LEALGQHFHL LAA------- 
            ---------- ---------- ----THLRQE MAMLSKHFHL LSA------- 
            ---------- ---------- ---STCLQQE LDQLSNHFQL LSA------- 
            ---------- ---------- ---AFYCSAE LDKLGSHFQL LSG------- 
            ---------- ---------- ------LQKE LDSLEDHFHL LTA------- 
            ---------- ---------- ---THNMQKE LVGLEGQFKV LSK------- 
            ---------- ---------- ---CQEEMLP FAMLLNGLFP FS-------- 
            ---------- ---------- ---CLEELLP FDAH-NGLFL FICLLPVFAL 
            ---------- ---------- ---CNWNN-P KEKLSEKLYI MLY------- 
            ---------- ---------- ---LHTQKKA LADVQTCFCA LAD------- 
            ---------- ---------- -HGISSQDGP LSVLKQATLL LERNFHP--- 
            ---------- ---------- -HGISSQDGP LSVLKQATLL LERNFHP--- 
            ---------- ---------- -QGLPAQDKP LSVLKQATLL LERNFHP--- 
            ---------- ---------- -QGLPASDGP LSVLKQAPLF LERNFHP--- 
            ---------- ---------- -QGPSALDWP LSVLKQATLL LERNFHP--- 
            ---------- ---------- -QGASVVDEP LGVLKQVTWL LKRNVHP--- 
            ---------- ---------- -QGISSQDGP LRVVKQATLH LERSFHP--- 
            ---------- ----NGMYFG SENPIPSHAS LSVLKEGLSQ FKAQFQP--- 
            ---------- ----NGMYSG AENPVPSHAS LSVLKKDLSQ LKAQFQP--- 
            ---------- ----NEMYSG AKNLIPSDAS ISILKQDLSR LKTQFQP--- 
            ---------- ----NERRSG DRSIIPSNAS LSVLKQDLLL LKVQFQP--- 
            ---------- ----NEKQPD PESLIPSDAS LSILTKDVLH IKTQFQP--- 
            ---------- ---------- RHCVDVKTIP SEVSLSALNL FFQNFDL--- 
            ---------- ---------- -YPLKKKDTY VSILPKGIAA HEKHFSA--- 
            ---------- ----GSRHHT DEKNVCSETS LSALKQDIEE AKQQLQP--- 
            ---------- ---------- ------MREQ LGGFLGRFSM GR-------- 
            ---------- ---------- ------IREQ LGGFIGRFSV GR-------- 
            ---------- ---------- ------IREQ LGGFIGRFSV GR-------- 
            ---------- ---------- ------IREQ LGGFIGRFSM GR-------- 
            ---------- ---------- -----SSTET LSEAVRHQSG SF-------- 
            ---------- ---------- ------IREQ LGGFIGHLS- -M-------- 
            ---------- ---------- ------ITNS L-------LF QR-------- 
            ---------- ---------- ------ITEQ LGGLMGRFSV WR-------- 
            ---------- ---------- ---------- ----TATFAL ---------- 
            ---------- ---------- ---------- ----TATFAL ---------- 
            ---------- ---------- ---------- ----TATFAL ---------- 
            ---------- ---------- ---------- ----TATFAF ---------- 
            ---------- ---------- ---------- ----TPTFAL ---------- 
            ---------- ---------- ---------- ----TTTFAM ---------- 
            ---------- ---------- ---------- ----TATFAL ---------- 
            ---------- ---------- ---------- ----SGSSSM ---------- 
            ---------- ---------- ---------- ----SGSSSM NK-------- 
            ---------- ---------- ---------- ----SGSSSL TK-------- 
            ---------- ---------- ---------- ---------- ---------- 
            ---------- ---------- ---------- ----SRSFSF IR-------- 
            ---------- ---------- ---------- ----TRSFSL NT-------- 
            ---------- ---------- -----TLGER LRRLVARLAV WRGSSSP--- 
            ---------- ---------- -----PPNTE LAHTMKPLLS LPEQQRN--- 
            ---------- ---------- -----GIDKE AEHQLQGICG MSDESRK--- 
            ---------- ---------- -----GEDEP DNPFID---- -RTESTN--- 
            ---------- ---------- -----PDGQN DSALKSEFKT LLESPSFG-- 
            ---------- ---------- -----PDGP- DTALTSAFNA LMKSPHKG-- 
            ---------- ---------- -----PDGQK DKALKAVFDD LLKSPLLG-- 
            ---------- ---------- -----PDGQN DKALKAVFDD LLNSPLCS-- 
            ---------- ---------- -----PDGQN A--------- ---------- 
            ---------- -------GDV HEGFRTLKEE VQRETQQVEK LSRVGQSS-- 
            ---------- -------GDV HEGFRTLKEE VQRETQQVEK LSRVGQSS-- 
            ---------- -------GAV HEDFRTLKEE VQRETQEVEK LSPEGKSS-- 
            ---------- -------GEV HEDFRTLKEE VERETQEVEK LSPRGRSS-- 
            ---------- --------EE HEDFKTLKEE VQREIQEVKK LSRVGQSS-- 
            ---------- -------KEE HEDFKTLKEE VQREIQEVKK LSRVGQSS-- 
            ---------- -------GEM HEDFKTLKEE VQRETQEVEK LSPVGRSS-- 
            ---------- -------GEM HEDFKTLKKE VQQETQEVEK LSPVGRSS-- 
            ---------- ---EKLIGEM HEDFKTLKEE VQRETQEVEK LSPVGRSS-- 
            ---------- ---VPAEGAF TEDFQGLRAE VETISKELEL LDRELCQL-- 
            ---------- ---VPAEGAF TEDFQGLRAE VETISKELEL LDRELCQL-- 
            ---------- ---TEHWLAT TDDYQGLRAE VKAWAMGLEG LSKGLCGQ-- 
            ---------- ---MEDRLAT TEGFQGLQAE VEAWAVGLEG LSREPCRQ-- 
            ---------- ---AEDQLVT TEDFQGLQAE VDAWAAGLEA LSREPCRQ-- 
            ---------- ---AEDWSAV TGDFRGLQAE VGAQAQVLQG LSKELCER-- 
            ---------- ---DEEELIE AADFQGLYAE VKACSSELES LEMELRQQ-- 
            HLPKYEQVHI LPVGRIEEPF WQNFKHLQEE VFQKIKTLAQ LSKDVQDV-- 
            HLPK-EQVHI LPVGRIEEPF WQNFKHLQEE VFQKIKTLAQ LSKDVQDV-- 
            ---------I LPIGRIQEPI SRDFKSLQNE VSREIEAVAE LPRDIRDA-- 
            ---------I LPMGRIREPT GQDFKHLQKE VCRETEATAQ LPKDTQDA-- 
            ---------I LPVGRIDLPK SQDFQYLQEE ISWETEALAQ LSKDSQND-- 
            ---------I EPIGRIQEPA HLDFKCLQYE VSEQTRLLPE LSKDVQEV-- 
            ---------I VPIGRIQEPA HLDFMCLQNE VYKQTEQLAE LSKGVQEV-- 
            ---------I DPIGTIEEPA NLNFMCLQHE VSEQTQLLAE LSKDVQEV-- 
            ---------I DPIGTIKEPT HLDFMCLQNE VSEQTRLLAE LSKDVQEV-- 
            ---------- ------KSLG SEDSRNMKEK LEDMESVLKD LTEEKRKD-- 
            ---------- -----GKSLG SEDSRNMKEK LEDMEGVLKD LTEEKRKD-- 
            ---------- ------KSLS LEDFRNMKKK EQDMVRGLXD LTEKEQKD-- 
            ---------- -----GKSLN LQNFRSIKET VQDMVRVLQD LTPEEQKE-- 
            ---------- -----GKSLS LEDFPSVKER MQDMVRVLQN PT-EERKE-- 
            ---------- -----GKSLS LEGSRSMKEK VQDLVRVLQD LTEKEQKW-- 
            ---------- ---------- ------VEKE AKEKCHILSQ LADELNAI-- 
            ---------- ---------- ------LEEE VKERCGILCQ LTDELNAV-- 
            ---------- ---------- ------VASE VKYSCRNFPD LSPDVLLI-- 
            ---------Q SDEGSVAKTA LNIKENMWME VQVECEQFSF LSAKLRGL-- 
            ---------- YDGG------ ---IDDLKTE VENKCAELSQ LSTDLRAK-- 
            ---------- ---------- -EEILKVFKE NGKCKEVLRS VQHLLQTP-- 
            ---------- ---------- -----PSSDS LVKASFLHGI LSSEIPKD-- 
            ---------- ---------- ----FVKSSK FSSIQQFFKS IIGSVEQS-- 
            ---------- ---------- -----DKEPT PSRPVPDMEE IRQQLKP--- 
            ---------- ---------- ---LFYPPEE VAAGKNKTEL TDSLVDCIR- 

            ---------- ---------- ---LPVGTRS SLLQQLTKVL EDRRALSSLQ 
            ---------- ---------- ---LPLSTRS SLLQQLSEVL GEPGAVSSLH 
            ---------- ---------- ---LPASTRS ALLQQITKLL QDQITISALQ 
            ---------- ---------- ---LKASTRS SLFQYVCSVL KERGAVSLLE 
            ---------- ---------- ---LPASRKS FLLQEISELM QSPLAISTLQ 
            ---------- ---------- ---LPSSTRF SLFQQISLLL QNSAVISILG 
            ---------- ---------- ---PPRLMTH FLINRLRDIM IDRSALACLQ 
            LGTRIKENNQ LMIEATGLHA LAQLPKSTRC ALFKGLQDIM IDRSALACRQ 
            ---------- ---------- ---LPQSTRY PLINQLQETL TDRAALSYLQ 
            ---------- ---------- ---LSVELRF SILVLLRKIM LDRTILSALV 
            ---------- ---------- FAELPEPQQT ALSDIFQAVL FDDELLMVLE 
            ---------- ---------- FVELPEPQQT ALSDIFQAVL FDDELLMVLE 
            ---------- ---------- FMELPEQQQI ALNDVLQAVL LDEELLVVLE 
            ---------- ---------- FVELPEQQQR ALNDVLQAVL FDEELLLVLE 
            ---------- ---------- FAGLLEQQQT ALNNVFQAVL SDEESLMALE 
            ---------- ---------- FAELPEPQQT ALNDVLQEVL FDEEMLVVLE 
            ---------- ---------- FAVLPAQQQR ALFCVLQKIL FDEELLRALE 
            ---------- ---------- FVKLPEDKQR ALYKSLCELL LHEETLTALE 
            ---------- ---------- FVKLPEDKQR ALYKSLCELL LHEETLTALE 
            ---------- ---------- FVKLPEDKQR ALYKTLCELL LREEMVTALG 
            ---------- ---------- FVMLPEDKQG TLYKIFCELL HREEMVTALK 
            ---------- ---------- FVKLSEENQE ALYRILCELL LREEVVTQLE 
            ---------- ---------- IVNLISKRGS SLGKFFFFFL CDEKLSIYIK 
            ---------- ---------- WKQLPDVQCL ELYTLLCQIL YDGQALSKLH 
            ---------- ---------- FEALSEGKCQ QLFRLYSELL YQGEAICLLE 
            ---------- ---------- ---------- --LRRFLSGI VYGNPFRADD 
            ---------- ---------- ---------- --LRRFLSGI IYGNPFRADD 
            ---------- ---------- ---------- --LRRFLSGI IYGNPFRADD 
            ---------- ---------- ---------- --LH------ ---------D 
            ---------- ---------- ---------- --LKR----- ---------S 
            ---------- ---------- ---------- --GRQ----- ---------S 
            ---------- ---------- ---------- --MRKIL--- -----YNLDD 
            ---------- ---------- ---------- --LRRCLSEF FYGSPFRSDG 
            ---------- ---------- ---------- --LYRLR--- --NILFERNR 
            ---------- ---------- ---------- --LYRLR--- --NILFERNR 
            ---------- ---------- ---------- --LYRLR--- --NILFERNR 
            ---------- ---------- ---------- --LYRLR--- --NILFERNR 
            ---------- ---------- ---------- --LYRLR--- --NILFERNR 
            ---------- ---------- ---------- --FYRLR--- --NILFERNR 
            ---------- ---------- ---------- --LYRLR--- --NILFERNR 
            ---------- ---------- ---------- ---------- ---------- 
            ---------- ---------- ---------- --LRRLK--- --HNLFHRNK 
            ---------- ---------- ---------- --LRRLK--- --NNLFHRNK 
            ---------- ---------- ---------- ---------- ---------- 
            ---------- ---------- ---------- --LR------ --NTLFHRNK 
            ---------- ---------- ---------- --LR------ --NNLYRSGK 
            ---------- ---------- ---------- --SRSLRAAP EGRTSPSDMK 
            ---------- ---------- ---------- SVTSAVLKVM EAPADLPVVE 
            ---------- ---------- ---------- TFVGAVLDIC DTPVTIDPLL 
            ---------- ---------- ---------- PFDDP----- ---------- 
            ---------- ---------- ---------- KIIECFRNIL ASPGHIKPLR 
            ---------- ---------- ---------- DIIKCFREIL ATPEYCHVIE 
            ---------- ---------- ---------- KIIGLYKEIL SYPQAVAPLR 
            ---------- ---------- ---------- KIFDLYRKIL SCPAAVAPLR 
            ---------- ---------- ---------- ---------- ---------- 
            ---------- ---------- ---------L LSSLSK--LL GKKKELQDLE 
            ---------- ---------- ---------L LSSLSK--LL GKKKELQDLE 
            ---------- ---------- ---------L LSSLSK--LL GKKKELQDLE 
            ---------- ---------- ---------L LCSLSK--LL GKKKELQDLE 
            ---------- ---------- ---------L LTSLSK--LL GKKKELQDLE 
            ---------- ---------- ---------L LTSLSK--LL GKKKELQDLE 
            ---------- ---------- ---------L LTSLSH--LL GKKKELQDLE 
            ---------- ---------- ---------L LTSLSH--LL GKKKELQDLE 
            ---------- ---------- ---------L LTSLSH--LL GKKKELQDLE 
            ---------- ---------- ---------L LEGLEG--VL RDQLALRALE 
            ---------- ---------- ---------L LEGLEG--VL QDQLALRALE 
            ---------- ---------- ---------L LGGLGQ--VL RDEPALQALE 
            ---------- ---------- ---------L LGALGQ--VL RDEAALQALD 
            ---------- ---------- ---------L LGGLGQ--VL QDEPALQALE 
            ---------- ---------- ---------L LAGLVQ--VL REEPALQTLE 
            ---------- ---------- ---------I LVNIGK--IL QDQPSMEALE 
            ---------- ---------- ---------M FYSILA--ML RDRGALQDLM 
            ---------- ---------- ---------M FYSILA--ML RDRGALQDLM 
            ---------- ---------- ---------L FHTILA--KL KDQGALQDLT 
            ---------- ---------- ---------I LHNILA--RL KDREALQDLM 
            ---------- ---------- ---------V FHTILKNLKL KDRGTLQDLM 
            ---------- ---------- ---------V LSSFLSMLYE GDRNVLHDLM 
            ---------- ---------- ---------V LSSILSMLYE GDRKVLYDLM 
            ---------- ---------- ---------V FSSFLHMLS- -DRDVLYDLM 
            ---------- ---------- ---------V FSSFLHMLC- -DRDVLYDLM 
            ---------- ---------- ---------V LNSLAK--CL GKEDIRQDLE 
            ---------- ---------- ---------M LNSLAK--CL SKEEIRQDLE 
            ---------- ---------- ---------V LSCLRG--QL P-------LS 
            ---------- ---------- ---------A LNCFTK--CL SSEEELQDLE 
            ---------- ---------- ---------V LSCFTK--CL SKDEELQDLE 
            ---------- ---------- ---------V LSCLTK--CL TEDEQLRDLQ 
            ---------- ---------- ---------I VKSIKA--VM RDRNLLEELT 
            ---------- ---------- ---------V VKTIKA--VM RDRNLLEELS 
            ---------- ---------- ---------V FNTIKA--VM RDKNLLQELT 
            ---------- ---------- ---------F LSGFVA--VM RNKDLLQKLA 
            ---------- ---------- ---------F LKSIIA--VI IDSDLLQELK 
            ---------- ---------- ---------- ---KSIRSLM ELEVELSHDL 
            ---------- ---------- ---------- DLRASLLEIL KVPKAIGPLD 
            ---------- ---------- ---------- -SLEAIYLLL LAVEGSSENN 
            ---------- ---------- ---------- MLLLPEQSLN DARRSLKELL 
            ---------- ---------- ---------- --YSALFEWL VHWLHVIHSH 

            SVLDQVCLD- --ESTSLRDL PAS-ESHEQT VHSILELLE- ---------- 
            RALDQACPD- --ERASLGHV TAA-ESQEQ- -NSILELLE- ---------- 
            DVLEQMCMD- --KGSALGDF KTT-ACQKQN VQAILDLLE- ---------- 
            SVLNQIRHG- --ERPPL-DS GQA-DSQTQT VQALLEVLV- ---------- 
            NALDQMHVD- --QKPDLSES GLA-ESHQKN IKAVLDLLG- ---------- 
            STLEDLCGG- --TQPDPSTL AEV-PELKVT LELIQKSAG- ---------- 
            SVLEGLCCS- --DSPDMTEN DELSEGERGA LSAILGQLGL V--------- 
            SVLEDLCCG- --ESLDLTQH D---EGERTF VSAILKQLGL A--------- 
            AVLEELCDG- --DTVESIEE S----SEIQR KSTFLDQQDP V--------- 
            DTLETLSSD- --EAPCFLTK ELS-EKQSQI IREFLHLLKW ESHENNQYPT 
            PVCDDLVSG- LSPTVAVLG- -ELKPRQQQD LVAFLQLVGC S--------- 
            PVCDDLVSG- LSPTVAVLG- -ELKPRQQQD LVAFLQLVGC S--------- 
            QVCDDIVSS- LSPSLVALG- -ELKPSQKHN LTTFLRLVGC S--------- 
            QVCEDIVSS- LSPSLAVLG- -KLKPSQQRD LVAFLRLVGY S--------- 
            QVCEDVVSG- LSPPLAILG- -ELKPLQQQD VMAFLCLVGY G--------- 
            QVCDSVASSR LLPPLAGLG- -ELKPSQQQQ LMAFLQLAGC S--------- 
            QVCDDVAGG- LWSSQAVLAM EELTDSQQQD LTAFLQLVGY R--------- 
            DVLDALCAG- --DKP---DL KELKPAQQQD LADFLQLVGC S--------- 
            DVLDALCTG- --DKP---DL KELKPAQQQD LADFLQLVGC R--------- 
            DMFDDICTG- --GKP---DL EELKLEQQRD LLDFLQLLGC S--------- 
            EVLDSICTG- --DKPDFTEL KELKPAEQQH VTDFLQLVGY S--------- 
            DVLDNICST- --DNPELKVM PDLKPPEEPT IEEFLQLLGI G--------- 
            HRLDQLVLA- --EKPDLSGL HQLKPSERKN VTNFLQLLGY T--------- 
            AVVEDLCSK- --RKPTQAAF DELMPSQRII AENILYLSGY D--------- 
            TILNELSLG- --EQPNLSGL HELEPTQVQN VKELLQFLGY S--------- 
            RAFEGLTYP- ---------- ---------- ---------- ---------- 
            RTFEELTHS- ---------- ---------- ---------- ---------- 
            RTFEELTHS- ---------- ---------- ---------- ---------- 
            RTFEELTHS- ---------- ---------- ---------- ---------- 
            QTFEELTHS- ---------- ---------- ---------- ---------- 
            RTFDELTHS- ---------- ---------- ---------- ---------- 
            RTPDNVTNS- ---------- ---------- ---------- ---------- 
            KLADISTNS- ---------- ---------- ---------- ---------- 
            RVMDVISRS- ---------- ---------- ---------- ---------- 
            RVMDVISHS- ---------- ---------- ---------- ---------- 
            RVMDAISRS- ---------- ---------- ---------- ---------- 
            RVMDAISRS- ---------- ---------- ---------- ---------- 
            RVMDAISRS- ---------- ---------- ---------- ---------- 
            RVMDAISRS- ---------- ---------- ---------- ---------- 
            RVMDAISRS- ---------- ---------- ---------- ---------- 
            ---------- ---------- ---------- ---------- ---------- 
            RIVSIIPSS- ---------- ---------- ---------- ---------- 
            GVVEIVANS- ---------- ---------- ---------- ---------- 
            ---------- ---------- ---------- ---------- ---------- 
            RVMDIIAHP- ---------- ---------- ---------- ---------- 
            RTMDVIATT- ---------- ---------- ---------- ---------- 
            GGYRPSSRR- ---------- ---------- ---------- ---------- 
            ELLDDVVDGR -----KPKPF AEFKSKCTNP AA-VLGFLST IDFQM----- 
            VLIKQAHKAA SANTEKVITV DKLRNTVGQS DA-VVSLLKQ IGFTFRD--- 
            ---------- -----EPNHY EPFKSIVS-- ---------- ---------- 
            DLLEDSVLSL DGEKVNALKE DAFLDSMGPC QG-WRELLDI IGFQFKE--- 
            QLLDNVCDYF DKEKVKSYSL DEVKSLFGSC NS-WERLLTI LGITFDSK-- 
            DMLEKALSAV EKKNFEPLEM KEFQTKAGPG YGPLKDLLPL IGFNIDDS-- 
            DLLEKGLSSA EKKNPKPFEL KELKTKAGAA YENCKELFLL LGFNMDES-- 
            ---------- ---------- ---------- ---------- ---------- 
            LALEGALDKG ---------- -HEVTLEALP -KDVLLSKEA V--------- 
            LALEGALDKG ---------- -HEVTLEALP -KDVLLSKEA V--------- 
            LTLEEALGKG ---------- -HEETLEALP -KNVLLSKGA M--------- 
            LTLEGALDKG ---------- -HEVTLEALP -KDVLPSKEA M--------- 
            LMLEGALDKG ---------- -HEVTLEALP -KDVLVSKEA M--------- 
            LMLEGALDKG ---------- -HEVTLEALP -KDVLVSKEA M--------- 
            QTLEGALDKG ---------- -HEVTLEALP -KDVLLSKDA M--------- 
            QMLEGALDKG ---------- -HEVTLEALP -KDVLLLKDA M--------- 
            QKLEGALDKG ---------- -QKVTLEALP -KDVLLSKDA M--------- 
            EALEQGQSLG -PVEPL--DG PAGAVLECLV LSSGMLVPEL A--------- 
            EALEQGQSLG -PVEPL--DG PAGAVLECLV FSSGMLVPEL A--------- 
            DSLEQGLCSG -PVEPR--DG PVGAILESLV LPSGQLETEL A--------- 
            ESLEHGLRGG -LLESR--DG PVGAVLECLV FSSRRLEKRL A--------- 
            DSLEQGLCGG -LVEPQ--DG PAGAMLECLV LACRRLEREV A--------- 
            DTLEQGLCCG -SVAPL--DG PVDTLLECLV QSSGELETHL A--------- 
            ASLGQGLCSG GQVEPL--DG PAGCILECLV LDSGELVPEL A--------- 
            NMLELDSSGH LD-------G PGGAILKKLQ QDSNHAWFNP K--------- 
            NMLELDSSGH LD-------G PGGAILKKLQ QDSNHAWFNP K--------- 
            DMLDGNLWDH T--------- --GSFLSEMR EDSRNVWLES R--------- 
            DLLDWGPSDH LD-------S FGGTFLSEMQ EDSRNLWLKL R--------- 
            DMLDRDPLGP VD-------S SGGTFLSKMQ EDPRNPWLQS R--------- 
            KMLELSQLGH MD-------G PGGKILDELR KDSSNPCVDL K--------- 
            NMLELNQLGH MD-------G PGGKILDELR KDSSNPCVDL K--------- 
            KMLELNQLGH MD-------G PGGKILDELR KDSSTPHDVL K--------- 
            KMLELNQLGH MD-------G PGGKILDELR KDSSLSWINL K--------- 
            QRVSEVLISG ELHME----D PDKPLLSSLF NAAGVLVEAR A--------- 
            QRVSEVLISR ELHME----D PDKPLLSSLF NAAGVLVEAR A--------- 
            AKVGLVLISP HLEME----G LAGLLISSLF NAAGFLVKAH T--------- 
            QRVSEVQCSG ELQMN----S PANSLISSLF NAAGVLIEAR A--------- 
            RRVSEVRRSG ELQME----G PA--VIFHCI YAAGILIEEH T--------- 
            QRVSEVQCSG ELRME----G PADPLISSLF NTAGILVEAR V--------- 
            EKMEALLDDP DNCELTTQSP DLEVLLSTLK ISARCDLLSL T--------- 
            GKMEAVLDDP DNCELTTQSP DLEVLLSTLK GSPRCDLLSL T--------- 
            QKMEDIPEQN DGYELKTESP HLKDLFSTLQ HSPRDCLLQV A--------- 
            FQLEEALQVS GQCKLKADEP ELQNLVENLQ DCSGVIITEL A--------- 
            FKLEEAFEDA DKCELKSDNP DLEDLLNNLQ DSAGSINLFL V--------- 
            NILQAYTKQN --------LY DEFDMEESHN YHPFLLLADF HFK------- 
            DLFHEAAVFL ETKILKTTLL SILQERIYSL EANLLPFLSL AG-------- 
            FYLNSCHSAL SKTIVENIGL WKPLLLSLNF FIPDDLSLNK AS-------- 
            RTENSILLNS LN-------- ---------- ---------- ---------- 
            EHEKLPWDDK FWSFIGDDGF KAASRFFKLI NVNFKYGEET S--------- 

            ---------- ---------- ---------- -------PSG P--AGQRAPA 
            ---------- ---------- ---------- -------QTA Q--ADQLAPT 
            ---------- ---------- ---------- -------QSS QEEPSRSTSL 
            ---------- ---------- ---------- -------LSG E---EDFSCT 
            ---------- ---------- ---------- -------KCD E-----AVSV 
            ---------- ---------- ---------- -------KKP SG-QHQKQST 
            ---------- ---------- ---------- -------CPV EG-SSSCSLQ 
            ---------- ---------- ---------- -------DPV EGRLSSLPPQ 
            ---------- ---------- ---------- -------FPA ED-LQRETAK 
            STSLSITNGC QKSTANHSHP VMASDQNGGH SAKSNQNGCS KAASKPSMEL 
            ---------- ---------- ---------- --LQGGCPGP EDA-GSKQ-L 
            ---------- ---------- ---------- --LQGGCPGP EDA-GSKQ-L 
            ---------- ---------- ---------- --VQGERLGS QDV-VDNQKL 
            ---------- ---------- ---------- --VQGECPGP EDV-VHNQKL 
            ---------- ---------- ---------- --VQGGCPGL ADT-LSNQKL 
            ---------- ---------- ---------- --VQGGVPDP EDV-VSNRKL 
            ---------- ---------- ---------- --IQGEHPGP QDE-VSNQKL 
            ---------- ---------- ---------- --VQDELLLQ NYQ-LQDEEL 
            ---------- ---------- ---------- --VQDELLLQ NYH-LQDEEL 
            ---------- ---------- ---------- --LQSELLLQ KYQ-PQDEEL 
            ---------- ---------- ---------- --LQNELLSQ KDQ-LLSKEL 
            ---------- ---------- ---------- --LLKKELMQ KVPPLQNKEL 
            ---------- ---------- ---------- --CPEN---- EES--LQREL 
            ---------- ---------- ---------- --MPNGKFLH AAN----REL 
            ---------- ---------- ---------- --TDKEHLKK TKE-IATQEL 
            ---------- ---------- ---------- ---------- ---EPYMDDG 
            ---------- ---------- ---------- ---------- ---DTYMDDM 
            ---------- ---------- ---------- ---------- ---DMYMDDV 
            ---------- ---------- ---------- ---------- ---DTYMDDM 
            ---------- ---------- ---------- ---------- ---DAYVDDM 
            ---------- ---------- ---------- ---------- ---EAYMDDV 
            ---------- ---------- ---------- ---------- ---DLYLEDV 
            ---------- ---------- ---------- ---------- ---DPYLEDL 
            ---------- ---------- ---------- ---------- ---QLYLDDL 
            ---------- ---------- ---------- ---------- ---QLYLDDL 
            ---------- ---------- ---------- ---------- ---QLYLDDL 
            ---------- ---------- ---------- ---------- ---QFYLDDL 
            ---------- ---------- ---------- ---------- ---QLYLDDL 
            ---------- ---------- ---------- ---------- ---QLYLDDL 
            ---------- ---------- ---------- ---------- ---QLYLDDL 
            ---------- ---------- ---------- ---------- ---------- 
            ---------- ---------- ---------- ---------- ---DGYLEDL 
            ---------- ---------- ---------- ---------- ---DPYLEDL 
            ---------- ---------- ---------- ---------- ---------- 
            ---------- ---------- ---------- ---------- ---DNYLDDL 
            ---------- ---------- ---------- ---------- ---DSYMDDI 
            ---------- ---------- ---------- ---------- ---SSTADTT 
            ---------- ---------- ---------- ---------D TSFTDEDKAL 
            ---------- ---------- ---------- ---------D DVVYPKASPL 
            ---------- ---------- ---------- ---------- ---------L 
            ---------- ---------- ---------- -------GKI QFPNEEFREI 
            ---------- ---------- ---------- -----KGGKM IYPEDDKKDV 
            ---------- ---------- ---------- -----GEGSL TFSQSPEDGL 
            ---------- ---------- ---------- -----GDGNI TFPQGSADGL 
            ---------- ---------- ---------- ---------- ---------- 
            ---------- ---------- ---------- ---------- ---GAILYFV 
            ---------- ---------- ---------- ---------- ---GAILYFV 
            ---------- ---------- ---------- ---------- ---DAILYFL 
            ---------- ---------- ---------- ---------- ---GAVLYFL 
            ---------- ---------- ---------- ---------- ---GGILYFL 
            ---------- ---------- ---------- ---------- ---GGILYFL 
            ---------- ---------- ---------- ---------- ---DAILYFL 
            ---------- ---------- ---------- ---------- ---DAILYFL 
            ---------- ---------- ---------- ---------- ---DAILYFL 
            ---------- ---------- ---------- ---------- ---IPVVYLL 
            ---------- ---------- ---------- ---------- ---IPVVYLL 
            ---------- ---------- ---------- ---------- ---GPVFYLL 
            ---------- ---------- ---------- ---------- ---GPVFYLL 
            ---------- ---------- ---------- ---------- ---GPIFYLV 
            ---------- ---------- ---------- ---------- ---GPILYLV 
            ---------- ---------- ---------- ---------- ---APIFYLL 
            ---------- ---------- ---------- ---------- ---DPILYLL 
            ---------- ---------- ---------- ---------- ---DPILYLL 
            ---------- ---------- ---------- ---------- ---PCVIYLL 
            ---------- ---------- ---------- ---------- ---LHIISLL 
            ---------- ---------- ---------- ---------- ---SHIMYLL 
            ---------- ---------- ---------- ---------- ---DLILYLL 
            ---------- ---------- ---------- ---------- ---DLILYLL 
            ---------- ---------- ---------- ---------- ---DLNLYLL 
            ---------- ---------- ---------- ---------- ---DLILYLL 
            ---------- ---------- ---------- ---------- ---KAILDFL 
            ---------- ---------- ---------- ---------- ---KAILDFL 
            ---------- ---------- ---------- ---------- ---ESILDIL 
            ---------- ---------- ---------- ---------- ---ETIWDVL 
            ---------- ---------- ---------- ---------- ---EAISDFL 
            ---------- ---------- ---------- ---------- ---EALWDVL 
            ---------- ---------- ---------- ---------- ---EAISYTL 
            ---------- ---------- ---------- ---------- ---EAISYTL 
            ---------- ---------- ---------- ---------- ---GGITYVL 
            ---------- ---------- ---------- ---------- ---EAVVYFL 
            ---------- ---------- ---------- ---------- ---DPVLYTL 
            ---------- ---------- ---------- ---------- -DEKLLIPDE 
            ---------- ---------- ---------- -------FTL QEADVVVYPT 
            ---------- ---------- ---------- ---------- --IKFPTNDD 
            ---------- ---------- ---------- ---------- --IMVALNSL 
            ---------- ---------- ---------- ---------- --VDGLDQHM 

            LAALHLIVSA MDEMTDECLA LLRTCCSSAA LHTLELLVRH LAGEGEMPPS 
            LTALYLTVSA MDEMTEECLA LLKTCCSPEA LRTLELCVSN DR-MNKAPRT 
            LKALHLLISA LDEMTNDCLA ALGMCCSPAV LGILELLVQC ASRNGESPLS 
            LLALHLVISA LD-------- ---------- -------VQC VTEAGEMSLS 
            LSAFHLITSA LEEMPSDCLT ILRTSINLKV LQTLELLVQC VSGSRKKPLS 
            LTATHLLISA LDEMSKPALF LLKSCCSYTT LQALLHLVQN MALNEKSSLK 
            MNAAHLLVSA LEELPDETLN LLGRS-PPEF LEAFDKLLSS LKEGSEPLTV 
            MEAVHLLVSA LEELPDETLD LLSRS-TPEF LEAFDNLMSS IRESSGPLTV 
            LKAVYLLVST MDELPDEALG LLSES-RPVV LLAFDELLSS LKGSGGSISI 
            MYAMQMLLCA LEELTDAGLK LLEPFCTSEH LSSLQDLVIH LT-SIMPLCK 
            FMTAYFLVSA LAEMPDSAAA LLGTCCKLQI IPTLCHLLRA LSDDGVSDLE 
            FMTAYFLVSA LAEMPDNAAA LLGTCCKLQI IPTLCHLLCA LSDDGVSDLE 
            FSTAFFLVSA LAEMPDNAAA LLGTCCKLQI IPLLYHLLRA LSHDGVSDLE 
            LSTAYFLVSA LAEMPDNAAG LLGTCCKLQI IPTLCHLLHA LSDDGVSDLE 
            FSTAYFLVSA LAEMPDNAAA LLGACCKLQI IPTLCHLLRA LSDDGVSDLE 
            FSTAYLLVSA LAEMPDNAAV LLGTCCKLQI IPTLCHLLYA LSDEGMSDLE 
            FATAYFLVSA LAEMPDNATV FLGTCCKLHV ISSLCCLLHA LSDDSVCDFH 
            LSAVHLLISA ISELSDYTLV LLRACSDLQV VPALCCLPYI ASADGTLALS 
            LSAAHLLISA ISELSDYTLV LLRACSDLQV VPALCCLPYI ASADGTLALS 
            FSAAHLLISA VSELPDDTLV LLRACCDLQV VPALCCLPNV ASADGTVALS 
            ISAAHMLISA VAELSDCTLA LLHACCDTHM VSALCCLPNV ASADGTLTLR 
            LLAAHFLLSA VAELSDYALV LLRACCDLQV LRILCRLPDM ASRDGTLTLE 
            LTATHFLLSA LEELSDESLV LLGTCCDLQV LPVLQHLFTS TLDDGSASLK 
            LVALHILTSA LNELSDSALA VLGTCCELQL LPVFSALMNM SSDEGLCSTT 
            FTTVFYFISA LDDMSDACRT VLGICCEMQV IPTLWHLINN LSDDGTLPID 
            ATDDYEKAAS MTDLSSAY-- ---------- -------LRE GSHTRIN--- 
            VTDYYEKAAS MTDVSTAY-- ---------- -------LRE SSHTRVN--- 
            VTDYYEKAAS MTDLSSAY-- ---------- -------LRD EKHTRVN--- 
            VTDYYEKAAS MTDISTAY-- ---------- -------LRE SSHTRVN--- 
            VADYYEKAAS MTDVSTAY-- ---------- -------LRE QGHTRVN--- 
            AADYYEKAAS MTDVSTAY-- ---------- -------LRE HSHTRVN--- 
            VADYFEKATS MTDISTSY-- ---------- -------LRD NSHTRAN--- 
            VADYYEKATS MTDISTTY-- ---------- -------LSD NAHTRVN--- 
            FSDYYDKPLS MTDIS----- ---------- -------LKE GTHIRVN--- 
            FSDYYDKPLS MTDIS----- ---------- -------LKE GTHIRVN--- 
            FSDYYDKPLS MSDIS----- ---------- -------LKE GTHIRVN--- 
            FSDYYEKPLS MSDIS----- ---------- -------LKE GTHIRVN--- 
            FSDYYDKPLS MTDIS----- ---------- -------LKE GTHIRVN--- 
            FSDFYDKPLS MTDIS----- ---------- -------LKE GTHIRVN--- 
            FSDYYDKSLS MSDIS----- ---------- -------LKE GTHIRVN--- 
            ---------- ---------- ---------- ---------- ---------- 
            FTDYYEKAAS MTDLSTSY-- ---------- -------LRE GAHARIN--- 
            FADYYEKAAS MTDLSTSY-- ---------- -------LRD GSHIRIN--- 
            ---------- ---------- ---------- ---------- ---------- 
            FADYYEKAAS LTDISASY-- ---------- -------FRE GAHIRVN--- 
            FSDYYEKAAS MTDISTTF-- ---------- -------MRE GAHTRVN--- 
            TVDFYEQTAT LTDLSGPSGV GASSTSNVGG RGGGFPPEEP GAHQRVN--- 
            IRSLDALFDG LIELSDEQCL ALKECNS-NF APAILHVLEQ GIAGNPVPLD 
            LDATRVLFEA LIELDGEEIL DFRECNS-NL AKPLLHVLNQ ALHGRDVPLD 
            EFARQILVNP LVT------- ---------- ---------- ---------- 
            VLPCNALAIS LCDLSDAQCA ALKDVTP-GY LEPLLYLIRN AMYGRSTKED 
            VLSCCGLATS LHGLTNLQNI ALKDVTP-EY CDQLLYLIRN AICGKNTPAD 
            LQCCTALAEA LVELSATQCQ TLKEVTS-QY LEPLLYLLKN TMFGKMTSID 
            LHCCTALTEA LVELSAPQCL ALKEVTS-EY LEPLLYLLKN VMYSKDTSVD 
            ---------- ---------- ---------- ---------- ---------- 
            GALT-ELSEA QQKLLVKSME KKILPVQLKL VESTMEQNFL LDKEGVFPLQ 
            GALT-ELSEA QQKLLVKSME KKILPVQLKL VESTMEQNFL LDKEGVFPLQ 
            GALA-ELSEA QQKLLVKSME KKILPVQLKL VESTMEQNFL QDKEGVFPLR 
            GALT-ELSEA QQKLLVKSME KNILPVQLKL VESTMEQHFL QDKEGVFPLQ 
            GALT-ELSEA QQKLLIKSVE KKILPMQLKL VESTMEQSFL QDKDGVFPLQ 
            GALT-ELSEA QQKLLIKSVE KK-LPMQLKL VESTMEQSFL QDKDGVFPLQ 
            GALT-VLSEA QQKLLVKSLE KKILPVQLKL VESTMEKNFL QDKEGVFPLQ 
            GALT-ELSEE QLKILVKSLE NKVLPVQLKL VESILEQNFL QDKEDVFPLR 
            GALT-ELTEE QLKILVKSLE KKILPVQLKL VESTLEQNFL QDKEGVFPLQ 
            GALT-MLSET QHKLLAEALE SQTLLGPLEL VGSLLEQSAP WQERSTMSLP 
            GALT-MLSET QHKLLAEALQ SQTLLGPLEL VGSLLEQSAP WQERSTMSLP 
            QALA-VLSEA QHVLLAEVLE MGALSGTFWL VESLVEQSSP WQEHRAVSLP 
            QALA-VLSAT QHVLLAEVLE MGALSGAFKL VESLLEQSTP WQEHRAVSLP 
            QALA-VLNET QHVLLAKVLE TGALSGALTL VGSLLEQSAP WQERRAVSLP 
            EALA-VLSES QHELLVEMLE TEGLSGQLKL VGSVLEQSTP WQERRHVSLP 
            GALA-VLSET QQQLLAKALE TTVLSKQLEL VKHVLEQSTP WQEQSSVSLP 
            EAIM-VLSDF QHDLLACSME KRILLQQQEL VRSILEPNFR YPWSIPFTLK 
            EAIM-VLSDF QHDLLACSME KRILLQQQEL VRSILEPNFR YPWSIPFTLK 
            EALL-VLSDI QHELLAWSME KRILPQQREL VESILEPNFR YPWNIPFTLD 
            KAIL-GLSDT QHELLAWSME KRILLQQRAL VKSILEPNFK YPWNIPFTLD 
            EAIV-ALSDT QHELLAWSME KRILLQQREL VRSILEPNFR YPWSIPVRLQ 
            QALM-VLSDS QLNLLARSVE MRLLPHQVEL VTSILQPNFK YPWNIPFTVQ 
            QALM-VLSDS QLNLLAQSVE MGILPHQVEL VKSILQPNFK YPWNIPFTLQ 
            QALL-VLSDT QLCLLAQSVK MGLLPHQVEL VKSILQTNFK YSSNTPFTLQ 
            QALM-VLSDT QLCLLALSVE MRLLPHQVEL VKSILQPNFK YPWNIPFTLQ 
            DALL-ELSEE QQFVAEALEK GTLPLLKDQV K-SVMEQN-- ---------- 
            DALL-ELSEE QQFVAEALEK GTLPLLKDQV K-SVMEQN-- ---------- 
            DALI-T-SEE QHLVAEALEK GTLPLLKDQV RQSVLEQN-- ---------- 
            DALM-ELSEY RQFVAEVLDK GELRPVK-DK VESILEEN-- ---------- 
            DDLI-ELSEE GQLVAEALVK GTLP------ VEPILEQN-- ---------- 
            DALE-ELSEE RRFVAEALEN RTLPLLK-GE MESILEQN-- ---------- 
            DAFS-ELTED QLLLLLESWE VKIVPQQLKL VRSILEQNAE HS----TAAG 
            DAFS-ELTED QLLLLLESLE VEIVPQQLKL VRSILEQSAE LG----AAAG 
            DALHAELMDD QLLLLLESLE RKILSQQLKL VENLLKHDLD KGKS-FHVDA 
            EALD-ELQEQ QLMLLEESVG KNIVSMQLEL VENILGNILS ND----KMKF 
            HALE-ELTED QLLRLAQSVE KKIVPKQLEL VKSILKQEAS SL----DANI 
            SSSMFNACHF LLTLLHELDE DNILDVLAQC LMVTKTTLNT VPVLRKLKES 
            SSSELFEACE LLITLLNGLD DDQLSIISAC IEETGISQDI LCLLRPVWDT 
            DYLVKGCIGW IDAILDTDKN LRHYLVQFSD EHLKLLLHIV ESKILNKEIN 
            LVGHGGKQTT QEILREKLGC SDLNDTKPLL QVAGFSFEIA EALAAERLPL 
            LGCALYYLEL MSFLSNDEIV AITDCSSTRH VVSSFLKVFS CSLMKKDIGK 

            G------GDE DVYERAERLF AAANVSLKRG -GGALRVEVK QQPGQLPLVL 
            CLYF--LKSR TVDERAERLF ASSGMSLRRG EGGVLRAEVG QQPRHLPLVT 
            TEAS-SVLTE AIYEKIEHLF ATCNVSLRRN -GDMVKAEID KQPGNLPLVL 
            SGDL-APLTG DTYQRTELLF ASCGVSLKRD -GGGQRSSAS SRP---TLIL 
            S----LELEA NIYKETKHLF ESMNVSLTNK -DDVLCTKVT PHSGNLPLIL 
            DAALDVLADE VVFKNITSLF NSCNVMLLKD -DNSLITKIS NPEDRLPLML 
            ESLPALLQEN RNFQLAEQLF TTASVTLRRD -ANRMWVETE SKAGLHTLLL 
            QSLPVLLQQN QNFQLAEQLL TTANVTMRRD -ANQLCVETG SGAELYMLLL 
            DSIPVPLQDN QAFQQAEQLF YSIGVALRRD -AEQLWMESG REDEVLLLLL 
            NTVPVSLQNE DEFHRKEELF KSCNVLLKKE -NDSLTSEVT CSVGFLPLVL 
            DPTLTPLKDT ERFGIVQRLF ASADISLERL -KSSVKAVIL KDSKVFPLLL 
            DPTLTPLKDT ERFGIVQRLF ASADISLERL -KSSVKAVIL KDSKVFPLLL 
            DPALAPLKDR EKFGIVQRLF AATDINLERM -QSSVKAASR EDPNVLPLIL 
            DPVLAPLKDT ERFGIVQRLF ASADINLERL -QPSVKVATR KDPNVFPLIL 
            NPDLAPLKDM EKFMIVQRLF ALANMNLERL -QSSVKVVTQ KDPSIFPLIL 
            DPMLAPLKDA ETLEIVQHLF ALADINLEML -QSSVQATAS KDPAVLPLIL 
            NPTLAPLRDT ERFGIVQRLF ASADIALERM -QFSAKATIL KDSCIFPLIL 
            SPLVATLTDR GRFDVVQRLF ASANINLEKT -ESSVKAVTM REPRFFPLVL 
            SPSVATLTDR RRFDVAQRLF ASANINLEKT -ETSVKAVTM REPRFFPLVL 
            SPLVATLADR GKFEVVQRLF ASSNINLEMT -ESSVKAVTV KEPRFFPLVL 
            EPALTPLTDT GRFHIVQRLF ALANINLEMT -ESSVKAVTM KAPSFSPFIL 
            DPMLAPLADA GKFWLVQRLF ALSNINLEMT -ESSIRAVTT KKPRFFPIIL 
            DPALSCLTDK GKFHIVQKLF TSSNINLEMA -ESSVKAIIS KQPGFFPLIL 
            EPALMDFLDQ ERFYVSQKLF ALFNIELEIK -EDFIYAATA EDPGFLPLIL 
            SPGLFMLKEE NKFYTAQRLF GLSHMQLERE -KSSIKVMTR KQPGVLPLIL 
            ------LLNH NIAKGPCSLC GMGSQRRETV YGCLECSSGG QKYVRLHVVP 
            ------LLKH NIPKGPCALC GMGNQKRETV YGCLECSSGA QKYVRLHVVP 
            ------LLNH NIPKGPCALC GMGHQRRETV YGCLECTSGG NKYVRLHAVP 
            ------LLKH NIPKGPCALC GMGNQRRETV YGCLECSTGG QKYVRLHVVP 
            ------LLKH SVPKGPCSLC GLGSQRRETV YGCLECSSGG QKYVRLHAVP 
            ------LLKH NIPKGPCSLC GLGNQRRETV YGCVECSSGG QKYVRLHAVP 
            ------LLNH NIPKGPCTLC GMGNSKRETV YGCLDCSFNG QKYVRLHVVP 
            ------LLNH NISKGPCVLC GMGSSRRETV YGCLECSFNG QKYVRLHVVP 
            ------LLNH NIPKGPCILC GMGNFKRETV YGCFQCSVDG QKYVRLHAVP 
            ------LLNH NIPKGPCILC GMGNFKRETV YGCFQCSVDG QKYVRLHAVP 
            ------LLNH NIPKGPCILC GMGNFKRETV YGCFQCSVDG QKYVRLHAVP 
            ------LLNH NIPKGPCILC GMGNLKRETV YGCFQCSVDG QKYVRLHAVP 
            ------LLNH NIPKGPCILC GMGNFKRETV YGCFQCSVDG HKYVRLHAVP 
            ------LLNH NIPKGPCILC GMGNLKRETV YGCFQCSVDG VKYVRLHAVP 
            ------LLNH SIPKGPCILC GMGSFKRETV YGCFQCSADG QKYVRLHAVP 
            ---------- ---------- ---------- ---------- ---------- 
            ------LLNN NIPKGPCVLC GMGSSKRETV YGCLECSFNG QKYVRLHAVP 
            ------LLNN NIPKGPCVLC GMGSSKRETV YGCLECSFNG QKYVRLHAVP 
            ---------- ---------- ---------- ---------- ---------- 
            ------LLNN NIPKGPCSLC GMGSSKRETV YGCLECSFNG QTFVRLHAVP 
            ------LLNN NIPKGPCALC GMGNSKRETV YGCFECSFNG QKYVRLHAVP 
            ------LLHQ GVSKGPCALC GLGARPRDTV YGCVECAWGG HKYVRLHAVP 
            DPAISILYVK SNNPGQDFIE AMDFGIQDVG NKKALVTEDD GKTLYAAQQA 
            D--IKALYTD -RNPAQSFLN EMDFHIKGLD TLNPPAGQSN --KMEAAYIA 
            ---------- ---------- ---------- ---------- ---------- 
            DPQLKRIFTH AANPGKSFLL SLGFAQVTE- QGSKVLALKP D-PLASLEDI 
            DPRLKRIYTH SSNPGKSFLL ALGFQLTKQ- NGKDILALPP D-LECPLEDA 
            DPLLQRLWTH SSNPAKKFLL SVGFDQVME- GNQKVLRLKW DFEHISLEDV 
            DPLLQRVWTH SANPAKNLLL SLGFDQVITE GNNKLLQLTW DSEHISLEDT 
            ---------- ---------- ---------- ---------- ---------- 
            PELLSSLGDE ELTLTEALVG LSGLEVQRSG PQY--MWDPD TLPRLCALYA 
            PELLSSLGDE ELTLTEALVG LSGLEVQRSG PQY--MWDPD TLPRLCALYA 
            PELLSSLGEE ELTLTEALVG LSGLEVQRSG PQY--TWDPD TLPRLCALYA 
            PELLSSLGEE ELTLTEALVG LSGLEVQRSG PQY--TWDPD TLPHLCALYA 
            PDLLSSLGEE ELTLTEALVG LSGLEVQRSG PQY--TWDPD TLPRLCALYA 
            PDLLSSLGEE ELTLTEALVG LSGLEVQRSG PQY--TWDPD TLPRLCALYA 
            PDLLSSLGEE ELILTEALVG LSGLEVQRSG PQY--TWDPD TLPHLCALYA 
            PDLLSSLGEE DQILTEALVG LSGLEVQRSG PQY--TWNPD TCHNLCALYA 
            PDLLSSLGEE ELTLTEALVG LSGLEVQRSG PQY--AWDPD TRHNLCALYA 
            PGLLGNSWGE G-APAWVLLD ECGLELGEDT PHV--CWEPQ AQGRMCALYA 
            PRLLGSSWGE G-APAWVLLD ECGLELGEDT LHV--CWEPQ AQGRMCALYA 
            PERLGDSWGS E-APGWALLE ACGLEPQVGT PQV--CWEPG ARGCACALYA 
            HELLGSSWGS E-APTWVLLE ECGLEPQVGA PQV--CWKPE AQGCANALYA 
            PTLLGSSWGS E-APIWALLE ECGLEPQVGT AQV--CWEPE AQSCTCALYA 
            QELLGSSWDP E-APAWVLLE ECGLGVQVDV PQV--CWEPQ AQGRTCALYA 
            TVLLGDCWDE K-NPTWVLLE ECGLRLQVES PQV--HWEPT SLIPTSALYA 
            PELLAPLQSE GLAITYGLLE ECGLRMELDN PRS--TWDVE AKMPLSALYG 
            PELLAPLQSE GLAITYGLLE ECGLRMELDN PRS--TWDVE AKVPLSALYG 
            PKLLASLQDE GLAVTFGLLQ ECGLRVAPDN PKG--TWDLE AKKPLSALYG 
            PKLLTPLQVE GLAITFSLLE ECSLRVAPDS PKG--TXDLE SKKPLFTLYG 
            PELLAQLQEE GVAITFALLE ECGLRVEPGN LKA--TWDLE VKKPLCALYA 
            PQLLAPLQGE GLAITYELLE ECGLKMELNN PRS--TWDLE AKMPLSALYG 
            PQLLAPLQGE GLAITYELLE ECGLKMELNN PRS--TWDLE AKMPLSALYG 
            PQLLAPLQGE GLAITYELLE ECGLKMELNN PRS--TWDLE AKMPLSALYG 
            PQLLAPLQGE GLAITYELLE ECGLKMELNN PRS--TWDLE AKMPLSALYG 
            ---------- ---------- --WDELASSP PDM--DYDPE AR-ILCALYV 
            ---------- ---------- --WDELASSP PDM--DYDPE AR-ILCALYV 
            ---------- ---------- --WSE---QP HDM--GWDPN AR-LLCALYV 
            ---------- ---------- --RCE---GP LDV--SCDPE AR-TLCALYV 
            ---------- ---------- --QGE---QP RDV--GCDPE AR-TLCALYI 
            ---------- ---------- --LGE---KL GDE--GFDPE AR-TLWALYV 
            LLPSFSQQQQ QQQLTTAVLE MSGVELQGSS AAVCKEENFP SLAA---LYA 
            LLSSFSEQQQ QQ-LTTAVLQ LSGVELQGSG AAVCTEESFP SLSA---LYA 
            RLLSFP-HEE ELMLTMELVE LSGVQLQEDG SAVPRDQPFE SVAA---LFV 
            TADAQLLPKE EMIITGAMIE MSGVTIQKNE AHLTGTGEPE ALVP---LYV 
            ISS---LQEE ELNITKAMIE MDGVKLQRNG LYPIKTGDMA AFAAFSALYV 
            KDHDIKFTEE MIEKLTATPI NDLMFALEIV VKPSSLLVHV PSRSRLDLQA 
            DTREVEMPSD SCLLQTDTGK KLSQAFGFEV TEFLLSLSED NVRDVQALYL 
            EEIQINLMFS ENQSTKLFLN GIGFVFETEE EKEVMTYPSE DHQKLLDAFI 
            DQPSVSNLFA GSRRAESLVF SLGFQLERTD GNWYLSYSTS EMVEDDLSPA 
            DIVVPLLEYD WALKLLFCLG YDLSNVKKDS TIKSPKESFK AIEAVGKILY 

            CIAIRGLASL AR-------- -------- 
            CIAIRGLASL AQ-------- -------- 
            CIVIQSLASL AQGV------ -------- 
            CIVVKGLAAI S--------- -------- 
            CISIRGLASL DTEAKSN--- -------- 
            CIAVKGLASL APHV------ -------- 
            YLSVHGLVLL AKSH------ -------- 
            YLSVHGLLLL AKSETDFI-- -------- 
            SFSMHGLSLL LTGC------ -------- 
            CIAIHGLASL SAV------- -------- 
            CITLNGLCAL GREHS----- -------- 
            CITLNGLCAL GREHS----- -------- 
            YISLSGLCAL GRAQ------ -------- 
            YISLNGLSAL GRA------- -------- 
            YISLNRLCAL GRAH------ -------- 
            YISLNGLCAL GRAH------ -------- 
            HITLSGLSTL SKEHEEELCQ SGHATGQD 
            YVALCGLHSL SGTVEELF-- -------- 
            YVALCGLHSL DGTVEELF-- -------- 
            YVALYGFHAL GGNVSEL--- -------- 
            YIALYGFYAL GGAV------ -------- 
            YIALYGLCAL GSKTTQA--- -------- 
            GIVVTGLAAL WIMHS----- -------- 
            FIVITGLQLL KRD------- -------- 
            CIALHGFAGL MGLNQ----- -------- 
            CFDLWHKTLR ---------- -------- 
            CFDLWHKTLR ---------- -------- 
            C--------- ---------- -------- 
            CFDLWHKTLR ---------- -------- 
            CFDLWHKSLR ---------- -------- 
            CFDLWHKTLR ---------- -------- 
            CFDLWHKRLK ---------- -------- 
            CFDLWHKRVK ---------- -------- 
            CFDIWHKRMK ---------- -------- 
            CFDIWHKRMK ---------- -------- 
            CFDIWHKRMK ---------- -------- 
            CFDIWHKRMK ---------- -------- 
            CFDVWHKRMK ---------- -------- 
            CFDIWHKRMK ---------- -------- 
            CFDVWHKRMK ---------- -------- 
            ---------- ---------- -------- 
            CFDLWHKRVK ---------- -------- 
            CFDLWHKRMK ---------- -------- 
            ---------- ---------- -------- 
            CFDLWHKRLK ---------- -------- 
            CFDLWHKRMK ---------- -------- 
            CFDLWHRKMK S--------- -------- 
            VYGLWGGL-- ---------- -------- 
            VLALWG---- ---------- -------- 
            ---------- ---------- -------- 
            YVATFVMCQK ---------- -------- 
            YVAVFVMAS- ---------- -------- 
            YVAVFVMCTK I--------- -------- 
            YVAVFVLCSE ---------- -------- 
            ---------- ---------- -------- 
            GLSLLQQLTK AS-------- -------- 
            GLSLLQQLTK AS-------- -------- 
            GLSLLQLLTK AS-------- -------- 
            GLSLMQLLSK AS-------- -------- 
            GLSLLQLLTK AS-------- -------- 
            GLSLLQLLTK AS-------- -------- 
            GLSLLQLLSK NS-------- -------- 
            GLSLLHLLSR DS-------- -------- 
            GLSLLHLLSR KSNALTYCAL S------- 
            SLALLSGLSQ EPH------- -------- 
            SLALLSGLSQ EPH------- -------- 
            CLALLLRLSQ LC-------- -------- 
            CLALLFRLSR LC-------- -------- 
            CLALLLRLSQ LC-------- -------- 
            CLALLLGLSQ DCC------- -------- 
            SLFLLSSLGQ KPC------- -------- 
            TLSLLQQLAE A--------- -------- 
            TLSLLQQLAE A--------- -------- 
            SLSVLQQLAE A--------- -------- 
            SLSVPQQLAK A--------- -------- 
            ALSGLQQLVV A--------- -------- 
            SLSFLQQLQK ANSSFKPSLR PGYI---- 
            SLSFLQQLRK ANSSSKPSLR PGYI---- 
            SLSFLQQLQK ANSSSKPSLS PGYI---- 
            SLSFLQQLSE A--------- -------- 
            VVSILLELAE GPTSVSS--- -------- 
            VVSILLELAE GPTSVSS--- -------- 
            ALSLLLQLGE KPTSVPS--- -------- 
            VVSILLQLSE KPTSVSS--- -------- 
            VVSILL---- ---------- -------- 
            VVSILLQL-E KPTSVSS--- -------- 
            ALHALHCL-- ---------- -------- 
            ALHALHCLVG AGGRPARAD- -------- 
            AMYALNLLSG SKGACSKGQ- -------- 
            VLYVLNLLTQ KTT------- -------- 
            ALYALHLLSR SE-------- -------- 
            TYYILNSVLQ ---------- -------- 
            IIFLVVGSSD TQQQ------ -------- 
            NIYLLSA--- ---------- -------- 
            GLLVIMCALW DQK------- -------- 
            GLFILPLEVN K--------- -------- 
